# Supplementary material for: The transcription factor combination MEF2 and KLF7 promotes axonal sprouting in the injured spinal cord with functional improvement and regeneration-associated gene expression
Source: Mol Neurodegener. 2025 Feb 8;20:18. doi: 10.1186/s13024-025-00805-4 (PMC11807332; doi:10.1186/s13024-025-00805-4)
Supplement: Supplementary file 1 — Supplementary Material 1 [file 13024_2025_805_MOESM1_ESM.xlsx]

## Sheet: supp data 1
Supp. Data. 1. Differentially expressed genes in dorsal root ganglia (DRG) following axotomy or AAV-TF combination delivery, as determined by RNASeq. Sciatic nerve injury groups were compared to uninjured DRG. AAV-TF transduced DRG were compared to AAV-NoTF transduced DRG (AAV NoTF expresses GFP only).
Direction	Condition	Differentially expressed genes
up	sciatic nerve injury, 1 day	A2m, A2m, AABR07007068.1, AABR07032338.1, AABR07045485.1, AABR07051069.1, AABR07060862.1, Abca1, Acsl4, Actr5, Adamts1, Adamts4, Adamts8, Adcyap1, Alkal2, Ankrd1, Ankrd13a, Ankrd33b, Arf2, Arg1, Arid5a, Arrdc4, Atf3, Atg16l1, Atp1b2, Bdnf, Btg2, C1qa, C1qc, C4a, C4b, Cacna2d1, Cd44, Cd63, Cdc42se2, Cdk2, Cdkn1a, Cebpd, Cebpg, Cemip, Chl1, Chst10, Cldn4, Clic1, Cnksr1, Col16a1, Cpd, Crem, Crisp3, …
up	sciatic nerve injury, 7 days	A2m, A2m, AABR07001068.1, AABR07007055.1, AABR07007068.1, AABR07009834.1, AABR07021547.1, AABR07024139.1, AABR07026997.1, AABR07032338.1, AABR07044711.1, AABR07044837.2, AABR07045485.1, AABR07051069.1, AABR07053650.1, AABR07054368.1, AABR07060862.1, Aard, Abca1, Abca12, Abca8a, Abcb4;Abcb1b;..., Abi1, Abi3, AC094217.1, AC118165.1, Acat2l1, Acsl4, Acss2, Actr5, Adam17, Adamts1, Adamts4, Adcyap1, A…
up	ATF3	A2m, A2m, AABR07005821.1, AABR07006269.1, AABR07021544.1, AABR07021804.1, AABR07025023.1, AABR07035470.1, AABR07051069.1, AABR07062183.1, AABR07062512.1, AC128859.3, AC141102.1, Adamts14, Akap13, Anpep, Arhgap9, Arl5c, Atf3, B2m, Batf2, Brpf3, Btg1, Btla, C1r, C1s, C2, C4b, Card10, Card9, Ccdc69, Cd33, Cd4, Cd40lg, Cd68, Cd72, Cd74, Cd8a, Cdk1, Celf4, Clec2g, Clec4a2, Clec9a, Clk3, Col18a1, Crlf2…
up	KLF7	A2m, A2m, AABR07001432.1, AABR07002969.1, AABR07005821.1, AABR07006269.1, AABR07009224.1, AABR07013111.1, AABR07014275.1, AABR07015015.2, AABR07021544.1, AABR07021717.1, AABR07021804.1, AABR07025023.1, AABR07027811.2, AABR07030861.1, AABR07034739.2, AABR07035470.1, AABR07035955.1, AABR07044383.1, AABR07044414.1, AABR07051551.1, AABR07054368.1, AABR07056183.1, AABR07058476.1, AABR07062183.1, AABR0…
up	MEF2	AABR07062512.1, Brpf3, Card10, Cd72, Clec4a2, Clk3, Dnai2, F10, Fbxo5, Fut7, Ggact, Gpr31, Hcst, Ift74, Lca5, LOC308990, P2ry2, Pkdcc, Ppil1, Ppp2r3b, Prob1, Rab13, Rbms2, Rgma, Runx3, S100a13, Sh2d1a, Slc26a8, Smco4, Sox8, Spred3, Taf1a, Tigit, Ung, Zfyve19, Zscan25
up	KLF7/MEF2	AABR07021544.1, AABR07021804.1, AABR07035470.1, AABR07062512.1, AC128859.3, AC141102.1, Agap2, Akna, Anpep, Asphd2, Birc3, Brpf3, Btla, C2, Card10, Card9, Ccdc69, Cd72, Cd74, Cd8a, Celf4, Clec9a, Clk3, Crlf2, Ctsc, Ctsh, Cxcl9, Dgka, Dmgdh, Dnai2, Dsg2, Dtx3l, F10, Fam111a, Fbxo5, Fut7, Fyb1, Gadd45b, Ggact, Gm2a, Gpr31, Hcst, Hist1h2bo, Hist1h3b;Hist1h3a;..., Hspa12b, Il12rb1, Irgm, Izumo1r, Kcn…
up	ATF3/KLF7/MEF2	AABR07015015.2, AABR07051069.1, AABR07062512.1, AC128859.3, Adamts14, Akna, Anpep, Brpf3, Btla, C1r, C2, Card10, Card9, Ccr3, Cd72, Cd74, Celf4, Clec4a2, Clec9a, Clk3, Col18a1, Col27a1, Dmgdh, Dnai2, Dnmt3a, Dsg2, Ets1, F10, Fbxo5, Foxs1, Fut7, Ggact, Gimap1, Gm2a, Gpr31, Hcst, Hist1h3b;Hist1h3a;..., Hist2h3c2, Hspa12b, Ift74, Iqgap1, Izumo1r, Kcnk5, Khnyn, Klrc1, Lca5, Lgals3, LOC100912068, LOC2…
down	sciatic nerve injury, 1 day	AABR07035470.1, Adamts6, Adra2c, Apc2, Atp1a3, Bmf, Bola1, Bora, Cbln4, Ccdc138, Cfp, Cyp4f6, Dip2a, Fcgr3a, Frmpd1, Gpr21, Grhl2, Grin2b, Itga2b, Kcna2, Lrfn5, Mettl27, Mtbp, Nrg2, Ntn3, Ocln, Phf24, Phkg2, Prrt1, Rdh16, Rps4y2, Rtn4rl1, Sesn1, Setd6, Six4, Slc46a2, Smad9, Ttc30a1, Vcam1, Vwc2l, Zfp212, Zfp3
down	sciatic nerve injury, 7 days	AABR07001382.1, AABR07002065.2, AABR07006480.1, AABR07008439.1, AABR07015812.1, AABR07017145.1, AABR07017159.2, AABR07019085.1, AABR07021536.1, AABR07027870.1, AABR07033887.1, AABR07053136.1, AABR07059041.1, AABR07060487.1, AABR07061513.1, AABR07063281.1, AABR07065498.1, AABR07068799.1, Abca2, Abca6, Abcd2, Abhd2, Abhd8, Ablim2, Abra, Abtb2, AC125757.1, AC126641.1, AC141959.1, AC141969.1, Ache, A…
down	ATF3	Abhd12, AC141169.2, Apold1, Atp8a2, Calb2, Car2, Chodl, Ckmt1, Crispld1, Ddn, Dnah6, Egln3, Elovl2, Etv1, Exoc3l1, Fbln2, Gabrb2, Gpr139, Gpr37l1, Hapln1, Hapln4, Inhbb, Lgi3, Mfap2, Mpg, Mtmr7, Myh10, Ndst4, Nkiras1, Ntrk2, Rasgrp4, RGD1564053, Rgs6, Scn8a, Setd6, Sfrp5, Slc15a2, Slc17a7, Slc24a2, Slc4a4, Smpx, Spp1, Sptb, Sptbn4, Syt2, Syt3, Tmem107, Tmem117, Tril, Trpm6, Tspyl4, Ttll7, Tyrp1, …
down	KLF7	AABR07001382.1, AABR07002247.1, AABR07002784.1, AABR07005633.1, AABR07006480.1, AABR07008439.1, AABR07009834.1, AABR07016841.1, AABR07017716.1, AABR07018857.1, AABR07026473.1, AABR07030521.1, AABR07030603.2, AABR07031388.1, AABR07035091.1, AABR07039104.1, AABR07043720.1, AABR07044049.1, AABR07049060.1, AABR07051882.2, AABR07051892.1, AABR07053185.1, AABR07054639.1, AABR07056330.1, AABR07059239.1,…
down	MEF2	Adamts8, Etfbkmt, Fam122a, Mfng, Slco4a1, Tnip2
down	KLF7/MEF2	AABR07041418.1, AABR07043711.1, AABR07071904.1, Bloc1s5, Cdh20, Cdt1, Cenpe, Clec11a, Cntn4, Cyren, Dctpp1, Efhd1, Etv1, Fbxl15, Hist1h2ah, Lrrc24, Mcrip2, Mrpl33, Mtmr7, Mum1l1, Nap1l5, Nhlrc1, Oprl1, RGD1559731, St13, Tmem170b, Tomm6, Trpt1, Tspyl4, Vstm2b, Zfp287
down	ATF3/KLF7/MEF2	Asph, Calb2, Car2, Casd1, Chodl, Dus4l, Etv1, Extl2, Hapln1, Hapln4, Heatr5a, Nap1l5, Oxr1, Pja2, Pla2g4e, Sdhaf4, Sirt3, Slc16a10, Slc24a2, Slco5a1, Smim13, Tspyl4, Tyrp1, Vamp1
