# Supplementary material for: The transcription factor combination MEF2 and KLF7 promotes axonal sprouting in the injured spinal cord with functional improvement and regeneration-associated gene expression
Source: Mol Neurodegener. 2025 Feb 8;20:18. doi: 10.1186/s13024-025-00805-4 (PMC11807332; doi:10.1186/s13024-025-00805-4)
Supplement: Supplementary file 2 — Supplementary Material 2 [file 13024_2025_805_MOESM2_ESM.xlsx]

## Sheet: U1
	All Genes in Cluster
	A2m AABR07054368.1 Abi1 Adam17 Aif1 Anxa3 Arpc1b Atp10d Axl Btg1 C1qa C1qb C1r C3 Ccnd1 Cd4 Cd74 Clec4a3 Clec7a Clic1 Cnp Cp Csf1r Csrp1 Ctsh Cx3cr1 Cxcl13 Cxcl9 Cybb Cyth4 Dtx3l Eef1a1 Emp1 Entpd2 Fam46a Fcgr2b Fcgr3a Flna Fn1 Ftl1 Fyb1 Gfpt1 Gna13 Gna15 Gvin1 Hif1a Ifi30 Ifi47 Ifngr1 Il13ra1 Irf8 Itgad;Itgam Itgal Itgax Itgb8 Jak2 Junb Klrk1 Lcp1 Litaf LOC100360413;LOC100911991 LOC100910979 LOC…
Category	GO.ID	Term	Annotated	Significant	Expected	Ratio	p-value	FDR	Significant Genes in Term
	Biological Process:
Immune/inflammation response	GO:0006952	defense response	995	43	11.29	3.80868	4.8e-08	0	A2m Adam17 Aif1 Anxa3 Axl C1qa C1qb C3 Cd4 Cd74 Clec7a Csf1r Cx3cr1 Cxcl13 Cxcl9 Cybb Dtx3l Fau Fcgr2b Fn1 Hif1a Ifi47 Ifngr1 Irf8 Itgad;Itgam Itgax Jak2 Klrk1 Lyc2 Lyz2 MGC108823 Pik3cd Plscr2;Plscr1 Ptprc Rps19 RT1-Db1 Sdc1 Slamf8 Syk Tap1 Tmsb4x Ugt1a9;Ugt1a8;... Vim
Phagocytosis	GO:0006909	phagocytosis	152	9	1.73	5.20231	1.7e-05	0	Aif1 Anxa3 Axl C3 Clec7a Fcgr2b Irf8 Rack1 Syk
Intracellular signalling	GO:0007229	integrin-mediated signaling pathway	90	8	1.02	7.84314	0.00023	0	Adam17 Flna Itgad;Itgam Itgal Itgax Itgb8 Syk Tln1
Immune/inflammation response	GO:0043207	response to external biotic stimulus	687	35	7.8	4.48718	4.3e-06	0	Adam17 Anxa3 Axl Cd4 Cnp Cx3cr1 Cxcl13 Cxcl9 Dtx3l Entpd2 Fau Fcgr2b Fcgr3a Fn1 Hif1a Ifngr1 Irf8 Itgax Jak2 Junb Klrk1 Litaf Lyc2 Lyz2 Npc2 Pik3cd Plscr2;Plscr1 Ptprc Rps19 RT1-Db1 Slamf8 Syk Tpt1 Ugt1a9;Ugt1a8;... Xdh
	.GO:0051707	response to other organism	685	35	7.77	4.5045	3.3e-06	0	Adam17 Anxa3 Axl Cd4 Cnp Cx3cr1 Cxcl13 Cxcl9 Dtx3l Entpd2 Fau Fcgr2b Fcgr3a Fn1 Hif1a Ifngr1 Irf8 Itgax Jak2 Junb Klrk1 Litaf Lyc2 Lyz2 Npc2 Pik3cd Plscr2;Plscr1 Ptprc Rps19 RT1-Db1 Slamf8 Syk Tpt1 Ugt1a9;Ugt1a8;... Xdh
	.GO:0098542	defense response to other organism	313	19	3.55	5.35211	0.04785	0.0970749	Adam17 Anxa3 Cd4 Cxcl13 Cxcl9 Dtx3l Fau Ifngr1 Irf8 Itgax Klrk1 Lyc2 Lyz2 Pik3cd Plscr2;Plscr1 Ptprc Rps19 Slamf8 Syk
	..GO:0042742	defense response to bacterium	137	12	1.55	7.74194	0.04466	0.0949212	Adam17 Anxa3 Cd4 Cxcl13 Fau Irf8 Klrk1 Lyc2 Lyz2 Rps19 Slamf8 Syk
	.GO:0002237	response to molecule of bacterial origin	355	19	4.03	4.71464	0.00083	0.0112112	Adam17 Axl Cnp Cx3cr1 Cxcl13 Cxcl9 Entpd2 Fcgr2b Fcgr3a Fn1 Hif1a Irf8 Jak2 Junb Klrk1 Litaf Plscr2;Plscr1 Ugt1a9;Ugt1a8;... Xdh
	..GO:0032496	response to lipopolysaccharide	339	19	3.85	4.93506	0.00028	0	Adam17 Axl Cnp Cx3cr1 Cxcl13 Cxcl9 Entpd2 Fcgr2b Fcgr3a Fn1 Hif1a Irf8 Jak2 Junb Klrk1 Litaf Plscr2;Plscr1 Ugt1a9;Ugt1a8;... Xdh
Response to molecule	GO:0033993	response to lipid	984	35	11.17	3.13339	0.00107	0.0112112	A2m Adam17 Aif1 Anxa3 Arpc1b Axl C1qb C3 Ccnd1 Cd4 Cnp Ctsh Cx3cr1 Cxcl13 Cxcl9 Cybb Entpd2 Fcgr2b Fcgr3a Fn1 Hif1a Irf8 Jak2 Junb Klrk1 Litaf Plscr2;Plscr1 Postn Rplp0 RT1-Db1 Sdc1 Tgfbr1 Ugt1a9;Ugt1a8;... Vim Xdh
	.GO:0031960	response to corticosteroid	243	14	2.76	5.07246	0.00028	0	A2m Aif1 Anxa3 C1qb C3 Ccnd1 Cybb Fn1 Hif1a Jak2 Junb RT1-Db1 Sdc1 Ugt1a9;Ugt1a8;...
Cell activation	GO:0001775	cell activation	761	29	8.64	3.35648	3e-08	0	Adam17 Aif1 Anxa3 Axl Cd4 Cd48 Cd74 Cx3cr1 Entpd2 Fcgr2b Fcgr3a Fn1 Gna13 Il13ra1 Itgad;Itgam Itgal Jak2 Klrk1 Lcp1 Nfam1 Pik3cd Plscr2;Plscr1 Pnp Ptprc Rps6 RT1-Db1 RT1-DMb Syk Tgfbr1
	.GO:0050865	regulation of cell activation	455	17	5.16	3.29457	0.00012	0	Aif1 Axl Cd4 Cd74 Fcgr2b Il13ra1 Itgad;Itgam Itgal Jak2 Klrk1 Nfam1 Plscr2;Plscr1 Pnp Ptprc RT1-Db1 RT1-DMb Syk
	..GO:0050867	positive regulation of cell activation	277	13	3.14	4.14013	0.00112	0.0112112	Aif1 Axl Cd4 Cd74 Il13ra1 Itgad;Itgam Itgal Jak2 Klrk1 Pnp Ptprc RT1-DMb Syk
Immune/inflammation response	GO:0002684	positive regulation of immune system process	728	28	8.26	3.38983	9.6e-05	0	A2m Adam17 Aif1 Axl C1qa C1qb C1r C3 Cd4 Cd74 Clec7a Csf1r Cxcl13 Fcgr2b Hif1a Il13ra1 Itgad;Itgam Itgal Klrk1 Nfam1 Pik3cd Plscr2;Plscr1 Pnp Ptprc Rps19 RT1-Db1 RT1-DMb Syk
Biosynthesis	GO:1901566	organonitrogen compound biosynthetic process	1393	42	15.81	2.65655	3e-08	0	Eef1a1 Eif2s2 Fau Hif1a LOC100360413;LOC100911991 LOC100361854 LOC100911991;LOC100360413 Plscr2;Plscr1 Pnp Rack1 Rbm3 Rpl10 Rpl11 Rpl15 Rpl17 Rpl19 Rpl26 Rpl4 Rpl41 Rpl5 Rpl7 Rpl9 Rplp0 Rplp1 Rps12 Rps14 Rps15 Rps18;Rps18l1 Rps19 Rps2 Rps20 Rps23 Rps27a Rps3a Rps4x Rps5 Rps6 Rpsa Serp1 Syk Tmsb4x Vim
Cellular component organisation	GO:0051270	regulation of cellular component movement	832	24	9.44	2.54237	0.00015	0	Adam17 Aif1 Anxa3 Cd74 Csf1r Ctsh Cx3cr1 Cxcl13 Flna Fn1 Gna13 Hif1a Jak2 Klrk1 Nipbl Pik3cd Postn Ptprc Rack1 Rhoc Slamf8 Tgfbr1 Tmsb4x Vim
	.GO:0051272	positive regulation of cellular component movement	477	18	5.41	3.32717	0.00061	0.0112112	Adam17 Aif1 Anxa3 Cd74 Csf1r Ctsh Cxcl13 Flna Fn1 Hif1a Jak2 Nipbl Pik3cd Postn Ptprc Rack1 Tgfbr1 Tmsb4x
Immune/inflammation response	GO:0050776	regulation of immune response	568	23	6.45	3.56589	0.00024	0	A2m C1qa C1qb C1r C3 Cd4 Cd48 Cd74 Clec7a Ctsh Fcgr2b Fcgr3a Itgad;Itgam Klrk1 Nfam1 Plscr2;Plscr1 Ptprc Rps19 RT1-Db1 RT1-DMb Slamf8 Syk Tap1
	.GO:0002764	immune response-regulating signaling pathway	261	9	2.96	3.04054	0.03892	0.0917473	Clec7a Ctsh Fcgr2b Fcgr3a Klrk1 Nfam1 Plscr2;Plscr1 Ptprc Syk
	..GO:0002768	immune response-regulating cell surface receptor signaling pathway	156	7	1.77	3.9548	0.0309	0.0900777	Fcgr2b Fcgr3a Klrk1 Nfam1 Plscr2;Plscr1 Ptprc Syk
	.GO:0050777	negative regulation of immune response	127	7	1.44	4.86111	0.02918	0.0882604	A2m Fcgr2b Ptprc Rps19 RT1-Db1 Slamf8 Tap1
Intracellular signalling	GO:0010562	positive regulation of phosphorus metabolic process	921	22	10.45	2.10526	0.00211	0.0127776	Abi1 Adam17 Aif1 Axl C3 Ccnd1 Cd4 Cd74 Csf1r Fcgr2b Jak2 Marcks Pak2 Ptprc Rack1 Rpl5 Rplp1 RT1-Db1 Syk Tgfbr1 Tmsb4x Xdh
	.GO:0045937	positive regulation of phosphate metabolic process	921	22	10.45	2.10526	0.00014	0	Abi1 Adam17 Aif1 Axl C3 Ccnd1 Cd4 Cd74 Csf1r Fcgr2b Jak2 Marcks Pak2 Ptprc Rack1 Rpl5 Rplp1 RT1-Db1 Syk Tgfbr1 Tmsb4x Xdh
	.GO:0042327	positive regulation of phosphorylation	857	20	9.73	2.0555	0.00211	0.0127776	Abi1 Adam17 Aif1 Axl C3 Ccnd1 Cd4 Cd74 Csf1r Fcgr2b Jak2 Marcks Pak2 Ptprc Rack1 Rplp1 RT1-Db1 Syk Tgfbr1 Xdh
	..GO:0001934	positive regulation of protein phosphorylation	817	20	9.27	2.1575	0.00076	0.0112112	Abi1 Adam17 Aif1 Axl C3 Ccnd1 Cd4 Cd74 Csf1r Fcgr2b Jak2 Marcks Pak2 Ptprc Rack1 Rplp1 RT1-Db1 Syk Tgfbr1 Xdh
	..GO:0033674	positive regulation of kinase activity	472	15	5.36	2.79851	0.02224	0.0848484	Abi1 Adam17 Axl Ccnd1 Cd4 Cd74 Csf1r Jak2 Marcks Pak2 Ptprc Rplp1 RT1-Db1 Syk Tgfbr1
	...GO:0045860	positive regulation of protein kinase activity	407	13	4.62	2.81385	0.0216	0.0848484	Abi1 Adam17 Ccnd1 Cd4 Cd74 Csf1r Jak2 Marcks Pak2 Ptprc Rplp1 Syk Tgfbr1
Translation	GO:0043603	cellular amide metabolic process	884	40	10.03	3.98804	5.3e-12	0	Ctsh Eef1a1 Eif2s2 Fau Galc Itgb8 LOC100360413;LOC100911991 LOC100361854 LOC100911991;LOC100360413 Rack1 Rbm3 Rpl10 Rpl11 Rpl15 Rpl17 Rpl19 Rpl26 Rpl4 Rpl41 Rpl5 Rpl7 Rpl9 Rplp0 Rplp1 Rps12 Rps14 Rps15 Rps18;Rps18l1 Rps19 Rps2 Rps20 Rps23 Rps27a Rps3a Rps4x Rps5 Rps6 Rpsa Serp1 Vim
	.GO:0043604	amide biosynthetic process	666	37	7.56	4.89418	1.1e-11	0	Eef1a1 Eif2s2 Fau LOC100360413;LOC100911991 LOC100361854 LOC100911991;LOC100360413 Rack1 Rbm3 Rpl10 Rpl11 Rpl15 Rpl17 Rpl19 Rpl26 Rpl4 Rpl41 Rpl5 Rpl7 Rpl9 Rplp0 Rplp1 Rps12 Rps14 Rps15 Rps18;Rps18l1 Rps19 Rps2 Rps20 Rps23 Rps27a Rps3a Rps4x Rps5 Rps6 Rpsa Serp1 Vim
	..GO:0043043	peptide biosynthetic process	575	37	6.53	5.66616	6.1e-11	0	Eef1a1 Eif2s2 Fau LOC100360413;LOC100911991 LOC100361854 LOC100911991;LOC100360413 Rack1 Rbm3 Rpl10 Rpl11 Rpl15 Rpl17 Rpl19 Rpl26 Rpl4 Rpl41 Rpl5 Rpl7 Rpl9 Rplp0 Rplp1 Rps12 Rps14 Rps15 Rps18;Rps18l1 Rps19 Rps2 Rps20 Rps23 Rps27a Rps3a Rps4x Rps5 Rps6 Rpsa Serp1 Vim
	...GO:0006412	translation	559	37	6.34	5.83596	4.5e-18	0	Eef1a1 Eif2s2 Fau LOC100360413;LOC100911991 LOC100361854 LOC100911991;LOC100360413 Rack1 Rbm3 Rpl10 Rpl11 Rpl15 Rpl17 Rpl19 Rpl26 Rpl4 Rpl41 Rpl5 Rpl7 Rpl9 Rplp0 Rplp1 Rps12 Rps14 Rps15 Rps18;Rps18l1 Rps19 Rps2 Rps20 Rps23 Rps27a Rps3a Rps4x Rps5 Rps6 Rpsa Serp1 Vim
	...GO:0006414	translational elongation	53	5	0.6	8.33333	0.00194	0.0127776	Eef1a1 LOC100360413;LOC100911991 LOC100911991;LOC100360413 Rack1 Rplp1
	...GO:0002181	cytoplasmic translation	89	13	1.01	12.8713	0.00241	0.016129	LOC100361854 Rpl11 Rpl15 Rpl17 Rpl19 Rpl26 Rpl41 Rpl7 Rpl9 Rplp0 Rplp1 Rps2 Rps23
	.GO:0006518	peptide metabolic process	703	38	7.98	4.7619	1.4e-12	0	Ctsh Eef1a1 Eif2s2 Fau LOC100360413;LOC100911991 LOC100361854 LOC100911991;LOC100360413 Rack1 Rbm3 Rpl10 Rpl11 Rpl15 Rpl17 Rpl19 Rpl26 Rpl4 Rpl41 Rpl5 Rpl7 Rpl9 Rplp0 Rplp1 Rps12 Rps14 Rps15 Rps18;Rps18l1 Rps19 Rps2 Rps20 Rps23 Rps27a Rps3a Rps4x Rps5 Rps6 Rpsa Serp1 Vim
	.GO:0034248	regulation of cellular amide metabolic process	316	11	3.59	3.06407	0.01523	0.0649246	Rack1 Rbm3 Rpl10 Rpl26 Rpl5 Rplp1 Rps23 Rps3a Rps4x Serp1 Vim
	..GO:0034250	positive regulation of cellular amide metabolic process	125	8	1.42	5.6338	0.00744	0.0382097	Rbm3 Rpl26 Rpl5 Rplp1 Rps3a Rps4x Serp1 Vim
	...GO:0045727	positive regulation of translation	106	8	1.2	6.66667	0.0048	0.0284283	Rbm3 Rpl26 Rpl5 Rplp1 Rps3a Rps4x Serp1 Vim
Cell death	GO:0097190	apoptotic signaling pathway	528	16	5.99	2.67112	0.00822	0.0382097	Cd74 Ctsh Cx3cr1 Hif1a Jak2 P4hb Pak2 Plscr2;Plscr1 Ptprc Rack1 Rpl11 Rpl26 Rps7 Tgfbr1 Tpt1 Trps1
	.GO:0097193	intrinsic apoptotic signaling pathway	260	10	2.95	3.38983	0.01478	0.0646852	Cd74 Hif1a Jak2 P4hb Plscr2;Plscr1 Rack1 Rpl11 Rpl26 Rps7 Tpt1
	..GO:2001242	regulation of intrinsic apoptotic signaling pathway	149	9	1.69	5.32544	0.0015	0.0127776	Cd74 Hif1a P4hb Plscr2;Plscr1 Rack1 Rpl11 Rpl26 Rps7 Tpt1
	...GO:2001244	positive regulation of intrinsic apoptotic signaling pathway	53	5	0.6	8.33333	0.00828	0.0382097	Plscr2;Plscr1 Rack1 Rpl11 Rpl26 Rps7
	.GO:2001233	regulation of apoptotic signaling pathway	363	16	4.12	3.8835	7.2e-05	0	Cd74 Ctsh Cx3cr1 Hif1a Jak2 P4hb Pak2 Plscr2;Plscr1 Ptprc Rack1 Rpl11 Rpl26 Rps7 Tgfbr1 Tpt1 Trps1
	.GO:2001235	positive regulation of apoptotic signaling pathway	159	11	1.8	6.11111	0.00013	0	Ctsh Jak2 Pak2 Plscr2;Plscr1 Ptprc Rack1 Rpl11 Rpl26 Rps7 Tgfbr1 Trps1
Immune/inflammation response	GO:0071216	cellular response to biotic stimulus	211	15	2.39	6.27615	1.6e-06	0	Axl Cx3cr1 Cxcl13 Cxcl9 Entpd2 Fcgr2b Fcgr3a Fn1 Hif1a Irf8 Jak2 Klrk1 Litaf Plscr2;Plscr1 Syk
	.GO:0071222	cellular response to lipopolysaccharide	183	14	2.08	6.73077	8e-06	0	Axl Cx3cr1 Cxcl13 Cxcl9 Entpd2 Fcgr2b Fcgr3a Fn1 Hif1a Irf8 Jak2 Klrk1 Litaf Plscr2;Plscr1
Translation	GO:0022613	ribonucleoprotein complex biogenesis	386	15	4.38	3.42466	0.00111	0.0112112	Rpl10 Rpl11 Rpl26 Rpl5 Rpl7 Rplp0 Rps14 Rps15 Rps19 Rps2 Rps23 Rps5 Rps6 Rps7 Rpsa
	.GO:0042254	ribosome biogenesis	241	14	2.74	5.10949	0.00763	0.0382097	Rpl10 Rpl11 Rpl26 Rpl5 Rpl7 Rplp0 Rps14 Rps15 Rps19 Rps2 Rps5 Rps6 Rps7 Rpsa
	..GO:0042274	ribosomal small subunit biogenesis	68	8	0.77	10.3896	0.00144	0.0127776	Rps14 Rps15 Rps19 Rps2 Rps5 Rps6 Rps7 Rpsa
	...GO:0000028	ribosomal small subunit assembly	23	7	0.26	26.9231	2.1e-05	0	Rps14 Rps15 Rps19 Rps2 Rps5 Rps6 Rpsa
Regeneration	GO:0031099	regeneration	247	14	2.8	5	4.7e-05	0	Adam17 Anxa3 Axl Ccnd1 Jak2 Lcp1 Postn Rpl10 Rpl19 Rpl7 Rps15 Tgfbr1 Ugt1a9;Ugt1a8;... Vim
	.GO:0031100	animal organ regeneration	128	10	1.45	6.89655	0.00015	0	Anxa3 Axl Ccnd1 Lcp1 Rpl10 Rpl19 Rpl7 Rps15 Tgfbr1 Ugt1a9;Ugt1a8;...
Translation	GO:0071826	ribonucleoprotein complex subunit organization	226	12	2.57	4.66926	0.00296	0.0182647	Rpl10 Rpl11 Rpl5 Rplp0 Rps14 Rps15 Rps19 Rps2 Rps23 Rps5 Rps6 Rpsa
	.GO:0022618	ribonucleoprotein complex assembly	216	12	2.45	4.89796	0.0008	0.0112112	Rpl10 Rpl11 Rpl5 Rplp0 Rps14 Rps15 Rps19 Rps2 Rps23 Rps5 Rps6 Rpsa
	.GO:0042255	ribosome assembly	65	11	0.74	14.8649	8.1e-09	0	Rpl10 Rpl11 Rpl5 Rplp0 Rps14 Rps15 Rps19 Rps2 Rps5 Rps6 Rpsa
Intracellular signalling	GO:0018212	peptidyl-tyrosine modification	304	11	3.45	3.18841	6.3e-05	0	Abi1 Adam17 Axl Cd4 Cd74 Csf1r Jak2 Pak2 Ptprc Rack1 Syk
	.GO:0018108	peptidyl-tyrosine phosphorylation	301	11	3.42	3.21637	0.00194	0.0127776	Abi1 Adam17 Axl Cd4 Cd74 Csf1r Jak2 Pak2 Ptprc Rack1 Syk
	..GO:0050730	regulation of peptidyl-tyrosine phosphorylation	210	10	2.38	4.20168	0.00123	0.0127776	Abi1 Adam17 Cd4 Cd74 Csf1r Jak2 Pak2 Ptprc Rack1 Syk
	...GO:0050731	positive regulation of peptidyl-tyrosine phosphorylation	153	8	1.74	4.5977	0.01206	0.0540174	Abi1 Adam17 Cd4 Cd74 Csf1r Jak2 Pak2 Syk
Immune/inflammation response	GO:0072376	protein activation cascade	41	5	0.47	10.6383	0.00052	0.00744639	A2m C1qa C1qb C1r C3
	.GO:0006956	complement activation	34	5	0.39	12.8205	0.01449	0.0643163	A2m C1qa C1qb C1r C3
Immune/inflammation response	GO:0001816	cytokine production	576	20	6.54	3.0581	0.00045	0.00744639	Adam17 Axl C3 Cd4 Cd74 Csf1r Cybb Fcgr2b Fn1 Hif1a Irf8 Jak2 Klrk1 Litaf Nfam1 Pnp Postn RT1-Db1 Syk Tmsb4x
	.GO:0001817	regulation of cytokine production	519	18	5.89	3.05603	0.00262	0.016129	Adam17 Axl C3 Cd74 Csf1r Cybb Fcgr2b Fn1 Hif1a Irf8 Jak2 Klrk1 Litaf Nfam1 Postn RT1-Db1 Syk Tmsb4x
Cell migration	GO:0040017	positive regulation of locomotion	490	19	5.56	3.41727	0.00047	0.00744639	Adam17 Aif1 Anxa3 Cd74 Csf1r Ctsh Cxcl13 Cxcl9 Flna Fn1 Hif1a Jak2 Nipbl Pik3cd Postn Ptprc Rack1 Tgfbr1 Tmsb4x
Development/differentiation	GO:0051240	positive regulation of multicellular organismal process	1465	38	16.63	2.28503	0.00042	0.00744639	Adam17 Aif1 Anxa3 Axl Btg1 C3 Ccnd1 Cd4 Cd74 Clic1 Csf1r Ctsh Cx3cr1 Cybb Eef1a1 Fcgr3a Flna Fn1 Hif1a Irf8 Itgb8 Jak2 Klrk1 Marcks Nfam1 Nipbl Pnp Postn Ptprc Rack1 Rpl4 Rps19 RT1-Db1 Serp1 Syk Tgfbr1 Tmsb4x Vim
Immune/inflammation response	GO:0006959	humoral immune response	101	12	1.15	10.4348	0.00051	0.00744639	A2m C1qa C1qb C1r C3 Cxcl13 Cxcl9 Fau Fcgr2b Ptprc Rps19 RT1-Db1
	.GO:0002455	humoral immune response mediated by circulating immunoglobulin	31	7	0.35	20	0.00396	0.0255989	C1qa C1qb C1r C3 Fcgr2b Ptprc RT1-Db1
Translation	GO:0034660	ncRNA metabolic process	406	10	4.61	2.1692	0.01015	0.050005	Rpl11 Rpl26 Rpl5 Rpl7 Rps14 Rps15 Rps19 Rps6 Rps7 Rpsa
	.GO:0016072	rRNA metabolic process	196	10	2.22	4.5045	0.00061	0.0112112	Rpl11 Rpl26 Rpl5 Rpl7 Rps14 Rps15 Rps19 Rps6 Rps7 Rpsa
	.GO:0034470	ncRNA processing	302	10	3.43	2.91545	0.00346	0.0238592	Rpl11 Rpl26 Rpl5 Rpl7 Rps14 Rps15 Rps19 Rps6 Rps7 Rpsa
	.GO:0006364	rRNA processing	166	10	1.88	5.31915	0.02093	0.0848484	Rpl11 Rpl26 Rpl5 Rpl7 Rps14 Rps15 Rps19 Rps6 Rps7 Rpsa
Immune/inflammation response	GO:0048870	cell motility	1235	35	14.02	2.49643	0.00059	0.0112112	Adam17 Aif1 Anxa3 Arpc5 Axl Cd74 Csf1r Ctsh Cx3cr1 Cxcl13 Cxcl9 Flna Fn1 Gna13 Hif1a Itgad;Itgam Itgb8 Jak2 Klrk1 Lcp1 Nipbl Pak2 Pik3cd Postn Ptprc Rack1 Rhoc Rps19 Sdc1 Slamf8 Syk Tgfbr1 Tmsb4x Vim Wdr1
	.GO:0050900	leukocyte migration	251	12	2.85	4.21053	0.04754	0.0970749	Adam17 Aif1 Cd74 Cx3cr1 Cxcl13 Cxcl9 Itgad;Itgam Klrk1 Rps19 Slamf8 Syk Wdr1
	..GO:0030595	leukocyte chemotaxis	159	11	1.8	6.11111	0.01267	0.0546569	Adam17 Aif1 Cd74 Cx3cr1 Cxcl13 Cxcl9 Itgad;Itgam Klrk1 Rps19 Slamf8 Syk
Cell death	GO:0010941	regulation of cell death	1448	34	16.44	2.06813	0.00062	0.0112112	Adam17 Aif1 Axl Btg1 Cd74 Csf1r Ctsh Cx3cr1 Eef1a1 Fcgr2b Flna Fn1 Hif1a Jak2 Junb Klrk1 Nes P4hb Pak2 Pik3cd Plscr2;Plscr1 Ptma Ptprc Rack1 Rpl10 Rpl11 Rpl26 Rps3a Rps6 Rps7 Tgfbr1 Tpt1 Trps1 Xdh
	.GO:0043067	regulation of programmed cell death	1309	32	14.86	2.15343	0.00934	0.0411591	Adam17 Aif1 Axl Btg1 Cd74 Csf1r Ctsh Cx3cr1 Fcgr2b Flna Fn1 Hif1a Jak2 Klrk1 Nes P4hb Pak2 Pik3cd Plscr2;Plscr1 Ptma Ptprc Rack1 Rpl10 Rpl11 Rpl26 Rps3a Rps6 Rps7 Tgfbr1 Tpt1 Trps1 Xdh
	..GO:0042981	regulation of apoptotic process	1292	32	14.66	2.18281	0.00271	0.016129	Adam17 Aif1 Axl Btg1 Cd74 Csf1r Ctsh Cx3cr1 Fcgr2b Flna Fn1 Hif1a Jak2 Klrk1 Nes P4hb Pak2 Pik3cd Plscr2;Plscr1 Ptma Ptprc Rack1 Rpl10 Rpl11 Rpl26 Rps3a Rps6 Rps7 Tgfbr1 Tpt1 Trps1 Xdh
	.GO:0060548	negative regulation of cell death	902	21	10.24	2.05078	0.00695	0.0382097	Adam17 Aif1 Axl Cd74 Csf1r Ctsh Cx3cr1 Fcgr2b Flna Fn1 Hif1a Jak2 Nes Pak2 Ptma Rack1 Rpl10 Rps3a Rps6 Tgfbr1 Tpt1
	.GO:0010942	positive regulation of cell death	619	19	7.03	2.7027	0.00679	0.0382097	Btg1 Ctsh Eef1a1 Fcgr2b Hif1a Jak2 Klrk1 Pak2 Pik3cd Plscr2;Plscr1 Ptprc Rack1 Rpl11 Rpl26 Rps6 Rps7 Tgfbr1 Trps1 Xdh
	..GO:0043068	positive regulation of programmed cell death	564	17	6.4	2.65625	0.03807	0.0917473	Btg1 Ctsh Hif1a Jak2 Klrk1 Pak2 Pik3cd Plscr2;Plscr1 Ptprc Rack1 Rpl11 Rpl26 Rps6 Rps7 Tgfbr1 Trps1 Xdh
	...GO:0043065	positive regulation of apoptotic process	557	17	6.32	2.68987	0.03575	0.0917473	Btg1 Ctsh Hif1a Jak2 Klrk1 Pak2 Pik3cd Plscr2;Plscr1 Ptprc Rack1 Rpl11 Rpl26 Rps6 Rps7 Tgfbr1 Trps1 Xdh
Response to molecule	GO:0034097	response to cytokine	793	29	9	3.22222	0.00284	0.0182647	Adam17 Aif1 Axl Cd4 Cd74 Csf1r Cx3cr1 Cxcl13 Cxcl9 Entpd2 Fn1 Hif1a Ifi47 Ifngr1 Il13ra1 Irf8 Jak2 Junb MGC108823 Plscr2;Plscr1 Postn Ptprc Rplp0 Rps2 RT1-Db1 Syk Tmsb4x Vim Xdh
	.GO:0060759	regulation of response to cytokine stimulus	103	5	1.17	4.2735	0.04579	0.0959637	Adam17 Axl Cd74 Ptprc Syk
	..GO:0001959	regulation of cytokine-mediated signaling pathway	93	5	1.06	4.71698	0.01642	0.0733726	Adam17 Axl Cd74 Ptprc Syk
	.GO:0071345	cellular response to cytokine stimulus	684	27	7.76	3.47938	0.00112	0.0112112	Adam17 Aif1 Axl Cd4 Cd74 Csf1r Cx3cr1 Cxcl13 Cxcl9 Entpd2 Fn1 Hif1a Ifi47 Ifngr1 Il13ra1 Irf8 Jak2 MGC108823 Plscr2;Plscr1 Postn Ptprc Rplp0 Rps2 Syk Tmsb4x Vim Xdh
	..GO:0019221	cytokine-mediated signaling pathway	295	14	3.35	4.1791	0.00158	0.0127776	Adam17 Axl Cd4 Cd74 Csf1r Cx3cr1 Cxcl13 Cxcl9 Ifngr1 Il13ra1 Jak2 Ptprc Syk Tmsb4x
Immune/inflammation response	GO:0002520	immune system development	802	25	9.1	2.74725	0.0111	0.0531366	Abi1 Adam17 Axl C3 Cd4 Cd74 Csf1r Cxcl13 Hif1a Irf8 Itgad;Itgam Jak2 Junb Nfam1 Plscr2;Plscr1 Pnp Ptprc Rps14 Rps19 Rps6 RT1-Db1 Samd9 Syk Tgfbr1 Wdr1
	.GO:0048534	hematopoietic or lymphoid organ development	754	24	8.56	2.80374	0.00555	0.0382097	Abi1 Adam17 Axl Cd4 Cd74 Csf1r Cxcl13 Hif1a Irf8 Itgad;Itgam Jak2 Junb Nfam1 Plscr2;Plscr1 Pnp Ptprc Rps14 Rps19 Rps6 RT1-Db1 Samd9 Syk Tgfbr1 Wdr1
	..GO:1903708	positive regulation of hemopoiesis	179	9	2.03	4.4335	0.04152	0.0940416	Axl Cd4 Cd74 Csf1r Hif1a Pnp Ptprc RT1-Db1 Syk
	...GO:1902107	positive regulation of leukocyte differentiation	146	8	1.66	4.81928	0.01457	0.0643163	Axl Cd4 Cd74 Csf1r Pnp Ptprc RT1-Db1 Syk
	..GO:0030099	myeloid cell differentiation	341	15	3.87	3.87597	0.00114	0.0112112	Abi1 Cd4 Cd74 Csf1r Hif1a Irf8 Itgad;Itgam Jak2 Junb Plscr2;Plscr1 Rps14 Rps19 Rps6 RT1-Db1 Wdr1
	GO:0048584	positive regulation of response to stimulus	1724	42	19.57	2.14614	0.0011	0.0112112	A2m Adam17 Aif1 Axl C1qa C1qb C1r C3 Cd4 Cd74 Clec7a Csf1r Ctsh Cxcl13 Cxcl9 Dtx3l Fcgr2b Flna Fn1 Hif1a Itgad;Itgam Itgal Jak2 Klrk1 Litaf Marcks Nfam1 Pak2 Plscr2;Plscr1 Ptprc Rack1 Rpl11 Rpl26 Rps19 Rps7 RT1-Db1 RT1-DMb Syk Tgfbr1 Tmsb4x Trps1 Xdh
Metabolic process	GO:0072593	reactive oxygen species metabolic process	228	9	2.59	3.4749	0.00141	0.0127776	Aif1 Cybb Eef1a1 Hif1a Itgad;Itgam Jak2 Klrk1 Syk Xdh
	.GO:2000377	regulation of reactive oxygen species metabolic process	165	8	1.87	4.27807	0.00131	0.0127776	Aif1 Eef1a1 Hif1a Itgad;Itgam Jak2 Klrk1 Syk Xdh
	..GO:2000379	positive regulation of reactive oxygen species metabolic process	92	5	1.04	4.80769	0.02263	0.0848484	Aif1 Itgad;Itgam Jak2 Klrk1 Xdh
	.GO:1903409	reactive oxygen species biosynthetic process	96	5	1.09	4.58716	0.01815	0.0771083	Aif1 Cybb Eef1a1 Jak2 Klrk1
Protein complex formation	GO:0065003	protein-containing complex assembly	1527	35	17.33	2.01962	0.00199	0.0127776	A2m Aif1 Arpc1b Arpc5 Cd74 Cxcl13 Eef1a1 Entpd2 Fn1 Gfpt1 H3f3a;H3f3b H3f3c Irf8 Lcp1 Marcks Rack1 Rhoc Rpl10 Rpl11 Rpl5 Rplp0 Rps14 Rps15 Rps19 Rps2 Rps23 Rps5 Rps6 Rpsa RT1-Da RT1-Db1 RT1-DMb Tln1 Tmsb4x Trps1
Cell proliferation	GO:0042127	regulation of cell proliferation	1340	31	15.21	2.03813	0.00217	0.0127776	Adam17 Aif1 Btg1 Ccnd1 Cd4 Cd74 Csf1r Ctsh Cx3cr1 Cxcl9 Fcgr2b Flna Fn1 Hif1a Ifi30 Il13ra1 Itgal Jak2 Junb Nes Pnp Ptprc Rps3a Rps4x RT1-Db1 RT1-DMb Sat1 Syk Tgfbr1 Vim Xdh
	.GO:0008284	positive regulation of cell proliferation	778	23	8.83	2.60476	0.00741	0.0382097	Adam17 Aif1 Ccnd1 Cd4 Cd74 Csf1r Ctsh Cx3cr1 Flna Fn1 Hif1a Il13ra1 Itgal Jak2 Nes Pnp Ptprc Rps3a Rps4x RT1-DMb Syk Tgfbr1 Vim
Cell migration	GO:0006935	chemotaxis	423	15	4.8	3.125	0.02706	0.0864869	Adam17 Aif1 C3 Cd74 Csf1r Cx3cr1 Cxcl13 Cxcl9 Fn1 Itgad;Itgam Klrk1 Rps19 Slamf8 Syk Tmsb4x
	.GO:0060326	cell chemotaxis	221	12	2.51	4.78088	0.00266	0.016129	Adam17 Aif1 Cd74 Cx3cr1 Cxcl13 Cxcl9 Itgad;Itgam Klrk1 Rps19 Slamf8 Syk Tmsb4x
	.GO:0050920	regulation of chemotaxis	176	9	2	4.5	0.02606	0.0864869	Adam17 Aif1 Cd74 Cxcl13 Cxcl9 Fn1 Klrk1 Slamf8 Tmsb4x
Immune/inflammation response	GO:0019884	antigen processing and presentation of exogenous antigen	26	7	0.3	23.3333	0.00377	0.0255989	Cd74 Fcgr2b Ifi30 Psme2 RT1-Db1 RT1-DMb Tap1
	.GO:0002478	antigen processing and presentation of exogenous peptide antigen	21	6	0.24	25	0.03142	0.0900777	Cd74 Fcgr2b Ifi30 RT1-Db1 RT1-DMb Tap1
Immune/inflammation response	GO:0071887	leukocyte apoptotic process	102	7	1.16	6.03448	0.00389	0.0255989	Adam17 Axl Cd74 Fcgr2b Hif1a Pik3cd Rps6
	.GO:2000106	regulation of leukocyte apoptotic process	85	6	0.96	6.25	0.01511	0.0649246	Adam17 Axl Cd74 Fcgr2b Hif1a Pik3cd
Immune/inflammation response	GO:0070661	leukocyte proliferation	249	13	2.83	4.59364	0.00374	0.0255989	Aif1 Cd4 Cd74 Fcgr2b Il13ra1 Itgad;Itgam Itgal Pnp Ptprc Rps6 RT1-Db1 RT1-DMb Syk
	.GO:0070663	regulation of leukocyte proliferation	198	11	2.25	4.88889	0.00431	0.0264405	Aif1 Cd4 Cd74 Fcgr2b Il13ra1 Itgal Pnp Ptprc RT1-Db1 RT1-DMb Syk
	..GO:0070665	positive regulation of leukocyte proliferation	130	9	1.48	6.08108	0.01138	0.0531366	Aif1 Cd4 Cd74 Il13ra1 Itgal Pnp Ptprc RT1-DMb Syk
	...GO:0050671	positive regulation of lymphocyte proliferation	125	9	1.42	6.33803	0.03941	0.0917473	Aif1 Cd4 Cd74 Il13ra1 Itgal Pnp Ptprc RT1-DMb Syk
	..GO:0050670	regulation of lymphocyte proliferation	191	11	2.17	5.06912	0.04431	0.0949212	Aif1 Cd4 Cd74 Fcgr2b Il13ra1 Itgal Pnp Ptprc RT1-Db1 RT1-DMb Syk
	.GO:0046651	lymphocyte proliferation	237	13	2.69	4.83271	0.03262	0.0900777	Aif1 Cd4 Cd74 Fcgr2b Il13ra1 Itgad;Itgam Itgal Pnp Ptprc Rps6 RT1-Db1 RT1-DMb Syk
	..GO:0042098	T cell proliferation	171	10	1.94	5.15464	0.04147	0.0940416	Aif1 Cd4 Itgad;Itgam Itgal Pnp Ptprc Rps6 RT1-Db1 RT1-DMb Syk
Intracellular signalling	GO:1901796	regulation of signal transduction by p53 class mediator	59	5	0.67	7.46269	0.0046	0.0264405	Cd74 Rpl11 Rpl26 Rpl5 Rps7
Development/differentiation	GO:0051094	positive regulation of developmental process	1225	31	13.9	2.23022	0.0046	0.0264405	Anxa3 Axl Btg1 C3 Ccnd1 Cd4 Cd74 Clic1 Csf1r Ctsh Cx3cr1 Cxcl9 Cybb Eef1a1 Flna Fn1 Hif1a Itgb8 Jak2 Junb Marcks Nipbl Pnp Ptprc Rack1 Rpl4 RT1-Db1 Serp1 Syk Tgfbr1 Vim
	.GO:0045597	positive regulation of cell differentiation	909	23	10.32	2.22868	0.02057	0.0848484	Axl Btg1 Cd4 Cd74 Clic1 Csf1r Cx3cr1 Cxcl9 Eef1a1 Flna Fn1 Hif1a Jak2 Junb Marcks Nipbl Pnp Ptprc Rpl4 RT1-Db1 Syk Tgfbr1 Vim
Regeneration	GO:0009611	response to wounding	466	19	5.29	3.59168	0.00405	0.0264405	A2m Adam17 Aif1 Axl C3 Entpd2 Fcgr3a Flna Fn1 Gna13 Hif1a Jak2 Myof Pik3cd Postn Rhoc Sdc1 Syk Vim
Metabolic process	GO:0031396	regulation of protein ubiquitination	178	6	2.02	2.9703	0.00824	0.0382097	Dtx3l Rpl11 Rpl5 Rps2 Rps7 Tgfbr1
	.GO:0051438	regulation of ubiquitin-protein transferase activity	46	5	0.52	9.61538	0.00589	0.0382097	Dtx3l Rpl11 Rpl5 Rps2 Rps7
Development/differentiation	GO:0070925	organelle assembly	646	17	7.33	2.31924	0.00616	0.0382097	Flna Lcp1 Rab32 Rpl10 Rpl11 Rpl5 Rplp0 Rps14 Rps15 Rps19 Rps2 Rps23 Rps5 Rps6 Rpsa Sdc1 Wdr1
Metabolic process	GO:0050790	regulation of catalytic activity	1754	40	19.91	2.00904	0.00837	0.0382097	A2m Abi1 Adam17 Anxa3 Axl C3 Ccnd1 Cd4 Cd74 Csf1r Ctsh Cxcl13 Dtx3l Fn1 Gna13 Hif1a Jak2 Klrk1 Marcks Nes Pak2 Parp3 Plscr2;Plscr1 Psme2 Ptma Ptprc Rack1 Rhoc Rpl11 Rpl5 Rplp1 Rps2 Rps7 RT1-Db1 Slamf8 Syk Tgfbr1 Tmsb4x Ugt1a9;Ugt1a8;... Xdh
	.GO:0052547	regulation of peptidase activity	312	10	3.54	2.82486	0.01581	0.0699146	A2m C3 Ctsh Fn1 Jak2 Pak2 Psme2 Ptma Rack1 Xdh
	.GO:0051338	regulation of transferase activity	792	24	8.99	2.66963	0.0405	0.0935152	Abi1 Adam17 Axl Ccnd1 Cd4 Cd74 Csf1r Dtx3l Jak2 Marcks Pak2 Parp3 Ptprc Rack1 Rpl11 Rpl5 Rplp1 Rps2 Rps7 RT1-Db1 Slamf8 Syk Tgfbr1 Ugt1a9;Ugt1a8;...
Translation	GO:0010608	posttranscriptional regulation of gene expression	381	11	4.32	2.5463	0.01883	0.0848484	Rack1 Rbm3 Rpl10 Rpl26 Rpl5 Rplp1 Rps23 Rps3a Rps4x Serp1 Vim
	.GO:0006417	regulation of translation	276	11	3.13	3.51438	0.00852	0.0382097	Rack1 Rbm3 Rpl10 Rpl26 Rpl5 Rplp1 Rps23 Rps3a Rps4x Serp1 Vim
Metabolic process	GO:0051247	positive regulation of protein metabolic process	1409	33	15.99	2.06379	0.01549	0.065635	Abi1 Adam17 Aif1 Axl C3 Ccnd1 Cd4 Cd74 Csf1r Ctsh Cybb Fcgr2b Fn1 Jak2 Marcks Nipbl Pak2 Psme2 Ptprc Rack1 Rbm3 Rpl26 Rpl5 Rplp1 Rps2 Rps3a Rps4x RT1-Db1 Serp1 Syk Tgfbr1 Vim Xdh
	.GO:0032270	positive regulation of cellular protein metabolic process	1320	32	14.98	2.13618	0.00884	0.0391055	Abi1 Adam17 Aif1 Axl C3 Ccnd1 Cd4 Cd74 Csf1r Ctsh Fcgr2b Fn1 Jak2 Marcks Nipbl Pak2 Psme2 Ptprc Rack1 Rbm3 Rpl26 Rpl5 Rplp1 Rps2 Rps3a Rps4x RT1-Db1 Serp1 Syk Tgfbr1 Vim Xdh
Cytoskeleton	GO:0030036	actin cytoskeleton organization	554	14	6.29	2.22576	0.00926	0.0402286	Abi1 Aif1 Arpc1b Arpc5 Csf1r Flna Lcp1 Marcks Pak2 Rhoc Tgfbr1 Tln1 Tmsb4x Wdr1
	.GO:0007015	actin filament organization	346	11	3.93	2.79898	0.02833	0.0870775	Abi1 Aif1 Arpc1b Arpc5 Flna Lcp1 Marcks Rhoc Tgfbr1 Tmsb4x Wdr1
	..GO:0051017	actin filament bundle assembly	145	6	1.65	3.63636	0.03411	0.090318	Aif1 Flna Lcp1 Marcks Rhoc Tgfbr1
Immune/inflammation response	GO:0002504	antigen processing and presentation of peptide or polysaccharide antigen via MHC class II	22	6	0.25	24	0.00981	0.0462675	Cd74 Fcgr2b Ifi30 RT1-Da RT1-Db1 RT1-DMb
	.GO:0002495	antigen processing and presentation of peptide antigen via MHC class II	20	6	0.23	26.087	0.01105	0.0517054	Cd74 Fcgr2b Ifi30 RT1-Da RT1-Db1 RT1-DMb
Metabolic process	GO:0045861	negative regulation of proteolysis	246	7	2.79	2.50896	0.01056	0.050005	A2m C3 Pak2 Ptma Rpl11 Rpl5 Rps7
	GO:0050817	coagulation	120	6	1.36	4.41176	0.01116	0.0531366	Axl C3 Entpd2 Gna13 Pik3cd Syk
Viral process	GO:0048524	positive regulation of viral process	77	5	0.87	5.74713	0.0116	0.0531366	Cd4 Cd74 P4hb Pabpc1 RT1-Db1
	.GO:1903902	positive regulation of viral life cycle	51	5	0.58	8.62069	0.0141	0.0643163	Cd4 Cd74 P4hb Pabpc1 RT1-Db1
Development/differentiation	GO:0072358	cardiovascular system development	612	17	6.95	2.44604	0.02993	0.0900777	Anxa3 Btg1 C3 Ctsh Cx3cr1 Cybb Flna Fn1 Gna13 Hif1a Itgb8 Junb Sat1 Syk Tgfbi Tgfbr1 Xdh
	.GO:0001944	vasculature development	601	17	6.82	2.49267	0.02551	0.0864869	Anxa3 Btg1 C3 Ctsh Cx3cr1 Cybb Flna Fn1 Gna13 Hif1a Itgb8 Junb Sat1 Syk Tgfbi Tgfbr1 Xdh
	.GO:1904018	positive regulation of vasculature development	161	8	1.83	4.37158	0.03195	0.0900777	Anxa3 Btg1 C3 Ctsh Cx3cr1 Cybb Hif1a Itgb8
	.GO:0001568	blood vessel development	572	17	6.49	2.61941	0.01216	0.0540174	Anxa3 Btg1 C3 Ctsh Cx3cr1 Cybb Flna Fn1 Gna13 Hif1a Itgb8 Junb Sat1 Syk Tgfbi Tgfbr1 Xdh
	.GO:0048514	blood vessel morphogenesis	490	17	5.56	3.05755	0.01248	0.0546569	Anxa3 Btg1 C3 Ctsh Cx3cr1 Cybb Flna Fn1 Gna13 Hif1a Itgb8 Junb Sat1 Syk Tgfbi Tgfbr1 Xdh
	.GO:0001525	angiogenesis	414	15	4.7	3.19149	0.02783	0.0864869	Anxa3 Btg1 C3 Ctsh Cx3cr1 Cybb Flna Fn1 Gna13 Hif1a Itgb8 Sat1 Syk Tgfbi Tgfbr1
	GO:0034330	cell junction organization	227	8	2.58	3.10078	0.01279	0.056125	Csf1r Flna Fn1 Rhoc Rps6 Tgfbr1 Tln1 Wdr1
Cell cycle	GO:0044770	cell cycle phase transition	352	8	4	2	0.03746	0.0917473	Aif1 Ccnd1 Nes Psme2 Ptprc Rpl17 Rpl26 Rps6
	.GO:0000082	G1/S transition of mitotic cell cycle	149	6	1.69	3.5503	0.03373	0.0900777	Aif1 Ccnd1 Psme2 Rpl17 Rpl26 Rps6
	.GO:1902806	regulation of cell cycle G1/S phase transition	104	5	1.18	4.23729	0.01968	0.0848484	Aif1 Ccnd1 Psme2 Rpl17 Rpl26
	..GO:2000045	regulation of G1/S transition of mitotic cell cycle	92	5	1.04	4.80769	0.01354	0.0643163	Aif1 Ccnd1 Psme2 Rpl17 Rpl26
Development/differentiation	GO:0035239	tube morphogenesis	708	19	8.04	2.36318	0.01361	0.0643163	Anxa3 Btg1 C3 Ctsh Cx3cr1 Cybb Flna Fn1 Gna13 Hif1a Itgb8 Junb Nipbl Rps7 Sat1 Syk Tgfbi Tgfbr1 Xdh
Development/differentiation	GO:0061458	reproductive system development	404	13	4.59	2.83224	0.02014	0.0848484	A2m Axl Ccnd1 Eif2s2 Flna H3f3a;H3f3b Hif1a Junb Nipbl Rps6 Sdc1 Tgfbr1 Vim
	.GO:0048608	reproductive structure development	401	13	4.55	2.85714	0.01476	0.0646852	A2m Axl Ccnd1 Eif2s2 Flna H3f3a;H3f3b Hif1a Junb Nipbl Rps6 Sdc1 Tgfbr1 Vim
	GO:0044093	positive regulation of molecular function	1428	34	16.21	2.09747	0.01751	0.0771083	Abi1 Adam17 Anxa3 Axl Ccnd1 Cd4 Cd74 Csf1r Ctsh Cxcl13 Dtx3l Fcgr2b Fn1 Gna13 Jak2 Marcks Nfam1 Nipbl Pak2 Plscr2;Plscr1 Psme2 Ptma Ptprc Rack1 Rhoc Rpl11 Rpl5 Rplp1 Rps2 RT1-Db1 Syk Tgfbr1 Tmsb4x Xdh
Response to molecule	GO:1901700	response to oxygen-containing compound	1620	43	18.39	2.33823	0.0222	0.0848484	A2m Adam17 Aif1 Arpc1b Axl Btg1 C3 Ccnd1 Cd4 Cnp Ctsh Cx3cr1 Cxcl13 Cxcl9 Cybb Entpd2 Fcgr2b Fcgr3a Fn1 Gfpt1 Hif1a Irf8 Jak2 Junb Klrk1 Litaf Marcks Plscr2;Plscr1 Postn Rack1 Rpl15 Rplp0 Rplp1 Rps2 Rps3a Rps4x Rps6 RT1-Db1 Sdc1 Tgfbr1 Ugt1a9;Ugt1a8;... Vim Xdh
	.GO:0097305	response to alcohol	311	13	3.53	3.68272	0.01845	0.0805274	A2m Ccnd1 Cybb Fn1 Junb Rpl15 Rplp0 Rps2 Rps3a Rps4x Rps6 Tgfbr1 Ugt1a9;Ugt1a8;...
	..GO:0045471	response to ethanol	184	8	2.09	3.82775	0.04103	0.0940416	Ccnd1 Cybb Rpl15 Rps2 Rps3a Rps4x Rps6 Ugt1a9;Ugt1a8;...
Cell adhesion	GO:0022407	regulation of cell-cell adhesion	318	11	3.61	3.04709	0.03203	0.0900777	Aif1 Cd4 Cd74 Cxcl13 Itgal Jak2 Pnp Ptprc RT1-Db1 RT1-DMb Syk
	.GO:0022409	positive regulation of cell-cell adhesion	205	9	2.33	3.86266	0.02087	0.0848484	Aif1 Cd4 Cd74 Cxcl13 Itgal Pnp Ptprc RT1-DMb Syk
	GO:0050878	regulation of body fluid levels	253	10	2.87	3.48432	0.02261	0.0848484	Axl C3 Ccnd1 Entpd2 Gna13 Hif1a Pik3cd Rplp0 Syk Xdh
Gene expression	GO:0051090	regulation of DNA-binding transcription factor activity	334	9	3.79	2.37467	0.02213	0.0848484	Anxa3 Fcgr2b Flna Jak2 Nfam1 Ptma Rpl11 Syk Tmsb4x
Development/differentiation	GO:0061008	hepaticobiliary system development	197	8	2.24	3.57143	0.01998	0.0848484	Ccnd1 Cp Nipbl Rpl10 Rpl19 Rpl7 Rps15 Ugt1a9;Ugt1a8;...
Cell adhesion	GO:0045785	positive regulation of cell adhesion	356	12	4.04	2.9703	0.02133	0.0848484	Aif1 Cd4 Cd74 Cxcl13 Flna Fn1 Itgal Jak2 Pnp Ptprc RT1-DMb Syk
Viral process	GO:0051828	entry into other organism involved in symbiotic interaction	57	5	0.65	7.69231	0.02499	0.085485	Axl Cd4 Cd74 P4hb RT1-Db1
	.GO:0046718	viral entry into host cell	54	5	0.61	8.19672	0.02691	0.0864869	Axl Cd4 Cd74 P4hb RT1-Db1
Regeneration	GO:0045927	positive regulation of growth	250	9	2.84	3.16901	0.02663	0.0864869	Adam17 C3 Fn1 H3f3a;H3f3b H3f3c Nipbl Rpl4 Serp1 Tgfbr1
Immune/inflammation response	GO:0048872	homeostasis of number of cells	267	10	3.03	3.30033	0.0382	0.0917473	Adam17 Axl Cd74 Fcgr2b Hif1a Jak2 Pik3cd Rps14 Rps19 Rps6
	.GO:0002262	myeloid cell homeostasis	153	9	1.74	5.17241	0.04961	0.0983919	Adam17 Axl Fcgr2b Hif1a Jak2 Pik3cd Rps14 Rps19 Rps6
	.GO:0001776	leukocyte homeostasis	97	7	1.1	6.36364	0.03181	0.0900777	Adam17 Axl Cd74 Fcgr2b Hif1a Pik3cd Rps6
	GO:0032101	regulation of response to external stimulus	590	18	6.7	2.68657	0.03298	0.0900777	A2m Adam17 Aif1 C3 Cd74 Cx3cr1 Cxcl13 Cxcl9 Dtx3l Fcgr2b Fn1 Jak2 Klrk1 Rps19 RT1-Db1 Slamf8 Syk Tmsb4x
Response to molecule	GO:0046677	response to antibiotic	435	15	4.94	3.03644	0.0339	0.090318	Axl Ccnd1 Cybb Fn1 Hif1a Jak2 Rack1 Rpl15 Rps2 Rps3a Rps4x Rps6 Sdc1 Ugt1a9;Ugt1a8;... Xdh
Development/differentiation	GO:0046661	male sex differentiation	149	6	1.69	3.5503	0.0375	0.0917473	Ccnd1 Eif2s2 Flna H3f3a;H3f3b Sdc1 Tgfbr1
Development/differentiation	GO:0022603	regulation of anatomical structure morphogenesis	907	22	10.29	2.138	0.03786	0.0917473	Anxa3 Btg1 C3 Csf1r Ctsh Cx3cr1 Cxcl9 Cybb Flna Fn1 Gna13 Hif1a Itgb8 Marcks Postn Rack1 Rhoc Rpl4 Tgfbr1 Vim Wdr1 Xdh
Immune/inflammation response	GO:0007159	leukocyte cell-cell adhesion	263	10	2.99	3.34448	0.04204	0.0940416	Aif1 Cd4 Cd74 Itgad;Itgam Itgal Pnp Ptprc RT1-Db1 RT1-DMb Syk
Regeneration	GO:0048771	tissue remodeling	163	6	1.85	3.24324	0.04267	0.0940416	Axl Csf1r Fcgr3a Flna Hif1a Syk
	GO:0010212	response to ionizing radiation	170	6	1.93	3.10881	0.04544	0.0959637	Ccnd1 Hif1a Nes Nipbl Ptprc Rpl26
	Molecular Function:
Nucleic acid binding	GO:0003723	RNA binding	925	32	11.13	2.87511	1.5e-08	0	Cnp Eef1a1 Eif2s2 Eif4a1 LOC100360413;LOC100911991 LOC100361854 LOC100364116 LOC100911991;LOC100360413 Pabpc1 Rbm3 Rpl11 Rpl17 Rpl19 Rpl26 Rpl4 Rpl41 Rpl5 Rpl7 Rpl9 Rplp0 Rps11 Rps14 Rps15 Rps18;Rps18l1 Rps2 Rps20 Rps3a Rps4x Rps5 Rps6 Rps7 Vim
	.GO:0019843	rRNA binding	66	14	0.79	17.7215	3.9e-09	0	Rbm3 Rpl11 Rpl17 Rpl19 Rpl4 Rpl5 Rpl7 Rpl9 Rplp0 Rps11 Rps14 Rps18;Rps18l1 Rps4x Rps5
	.GO:0003729	mRNA binding	216	14	2.6	5.38462	0.00759	0.0114383	Eef1a1 LOC100361854 Pabpc1 Rbm3 Rpl26 Rpl41 Rpl5 Rpl7 Rps14 Rps2 Rps3a Rps5 Rps6 Rps7
	..GO:0048027	mRNA 5'-UTR binding	22	6	0.26	23.0769	0.00099	0	Rpl26 Rpl41 Rpl5 Rps14 Rps3a Rps7
Protein binding	GO:0003779	actin binding	310	9	3.73	2.41287	0.00146	0	Aif1 Arpc1b Arpc5 Flna Lcp1 Marcks Tln1 Tmsb4x Wdr1
Protein binding	GO:0019955	cytokine binding	108	8	1.3	6.15385	0.00029	0	A2m Cd4 Cd74 Csf1r Cx3cr1 Ifngr1 Il13ra1 Tgfbr1
Protein binding	GO:0050839	cell adhesion molecule binding	453	18	5.45	3.30275	0.00023	0	Abi1 Adam17 Clic1 Flna Fn1 Itgal Itgb8 Lcp1 LOC100361854 P4hb Pak2 Postn Rack1 Rpl15 Rps2 Syk Tgfbi Tln1
	.GO:0005178	integrin binding	109	8	1.31	6.10687	0.00587	0.0114383	Adam17 Fn1 Itgb8 Lcp1 P4hb Syk Tgfbi Tln1
Nucleic acid binding	GO:0001882	nucleoside binding	334	12	4.02	2.98507	0.00378	0	Eef1a1 Gna13 Gna15 Gvin1 Ifi47 LOC100360413;LOC100911991 LOC100910979 LOC100911991;LOC100360413 MGC108823 Pnp Rab32 Rhoc
Nucleic acid binding	GO:0019001	guanyl nucleotide binding	329	11	3.96	2.77778	0.00189	0	Eef1a1 Gna13 Gna15 Gvin1 Ifi47 LOC100360413;LOC100911991 LOC100910979 LOC100911991;LOC100360413 MGC108823 Rab32 Rhoc
	.GO:0032561	guanyl ribonucleotide binding	328	11	3.95	2.78481	0.00196	0	Eef1a1 Gna13 Gna15 Gvin1 Ifi47 LOC100360413;LOC100911991 LOC100910979 LOC100911991;LOC100360413 MGC108823 Rab32 Rhoc
	..GO:0005525	GTP binding	317	11	3.82	2.87958	0.00194	0	Eef1a1 Gna13 Gna15 Gvin1 Ifi47 LOC100360413;LOC100911991 LOC100910979 LOC100911991;LOC100360413 MGC108823 Rab32 Rhoc
Protein binding	GO:0019838	growth factor binding	137	7	1.65	4.24242	0.00595	0.0114383	A2m Axl Csf1r Cxcl13 Rps19 Rps2 Tgfbr1
Enzyme activity	GO:0003924	GTPase activity	256	9	3.08	2.92208	0.00832	0.0175522	Eef1a1 Gna13 Gna15 Ifi47 LOC100360413;LOC100911991 LOC100911991;LOC100360413 MGC108823 Rab32 Rhoc
Protein binding	GO:0008201	heparin binding	115	5	1.38	3.62319	0.02918	0.0287313	Cxcl13 Fn1 Itgad;Itgam Postn Ptprc
Enzyme activity	GO:0061134	peptidase regulator activity	113	6	1.36	4.41176	0.03612	0.0303363	A2m C3 Ctsh Fn1 Psme2 Rack1
Enzyme activity	GO:0019900	kinase binding	763	20	9.18	2.17865	0.03671	0.0303363	Axl Ccnd1 Cd4 Csf1r Eef1a1 Flna Hif1a Jak2 Klrk1 Marcks Pak2 Ptprc Rack1 Rhoc Rps18;Rps18l1 Rps19 Rps6 Rps7 Syk Vim
Protein binding	GO:0004896	cytokine receptor activity	75	5	0.9	5.55556	0.04466	0.0399318	Cd4 Cd74 Cx3cr1 Ifngr1 Il13ra1
Enzyme activity	GO:0004857	enzyme inhibitor activity	226	9	2.72	3.30882	0.04924	0.0512816	A2m Anxa3 C3 Dtx3l Rack1 Rpl11 Rpl5 Rps7 Ugt1a9;Ugt1a8;...
	Cellular Component:
Ribosome	GO:0005844	polysome	77	10	0.86	11.6279	0.00219	0	LOC100361854 Rpl11 Rpl17 Rpl19 Rpl41 Rpl7 Rps23 Rps4x Rps6 Vim
Ribosome	GO:0005840	ribosome	268	35	2.99	11.7057	3.5e-26	0	Fau LOC100361854 LOC100364116 LOC100365839 Rack1 Rbm3 Rpl10 Rpl11 Rpl15 Rpl17 Rpl19 Rpl26 Rpl4 Rpl41 Rpl5 Rpl7 Rpl9 Rplp0 Rplp1 Rps11 Rps12 Rps14 Rps15 Rps18;Rps18l1 Rps19 Rps2 Rps20 Rps23 Rps27a Rps3a Rps4x Rps5 Rps6 Rps7 Rpsa
	.GO:0044391	ribosomal subunit	215	35	2.4	14.5833	3.4e-30	0	Fau LOC100361854 LOC100364116 LOC100365839 Rack1 Rbm3 Rpl10 Rpl11 Rpl15 Rpl17 Rpl19 Rpl26 Rpl4 Rpl41 Rpl5 Rpl7 Rpl9 Rplp0 Rplp1 Rps11 Rps12 Rps14 Rps15 Rps18;Rps18l1 Rps19 Rps2 Rps20 Rps23 Rps27a Rps3a Rps4x Rps5 Rps6 Rps7 Rpsa
	.GO:0015935	small ribosomal subunit	85	21	0.95	22.1053	0.00633	0.016522	Fau LOC100361854 LOC100364116 LOC100365839 Rack1 Rps11 Rps12 Rps14 Rps15 Rps18;Rps18l1 Rps19 Rps2 Rps20 Rps23 Rps27a Rps3a Rps4x Rps5 Rps6 Rps7 Rpsa
	..GO:0022627	cytosolic small ribosomal subunit	59	21	0.66	31.8182	2.9e-08	0	Fau LOC100361854 LOC100364116 LOC100365839 Rack1 Rps11 Rps12 Rps14 Rps15 Rps18;Rps18l1 Rps19 Rps2 Rps20 Rps23 Rps27a Rps3a Rps4x Rps5 Rps6 Rps7 Rpsa
Ribosome	GO:0044445	cytosolic part	254	34	2.84	11.9718	9.1e-25	0	Fau LOC100361854 LOC100364116 LOC100365839 Rack1 Rpl10 Rpl11 Rpl15 Rpl17 Rpl19 Rpl26 Rpl4 Rpl41 Rpl5 Rpl7 Rpl9 Rplp0 Rplp1 Rps11 Rps12 Rps14 Rps15 Rps18;Rps18l1 Rps19 Rps2 Rps20 Rps23 Rps27a Rps3a Rps4x Rps5 Rps6 Rps7 Rpsa
	.GO:0022626	cytosolic ribosome	144	34	1.61	21.118	9e-15	0	Fau LOC100361854 LOC100364116 LOC100365839 Rack1 Rpl10 Rpl11 Rpl15 Rpl17 Rpl19 Rpl26 Rpl4 Rpl41 Rpl5 Rpl7 Rpl9 Rplp0 Rplp1 Rps11 Rps12 Rps14 Rps15 Rps18;Rps18l1 Rps19 Rps2 Rps20 Rps23 Rps27a Rps3a Rps4x Rps5 Rps6 Rps7 Rpsa
	..GO:0022625	cytosolic large ribosomal subunit	78	14	0.87	16.092	0.02964	0.0810873	Rpl10 Rpl11 Rpl15 Rpl17 Rpl19 Rpl26 Rpl4 Rpl41 Rpl5 Rpl7 Rpl9 Rplp0 Rplp1 Rps12
Plasma membrane	GO:0009897	external side of plasma membrane	282	16	3.15	5.07937	4.2e-05	0	Cd4 Cd48 Cd74 Cx3cr1 Cxcl9 Fcgr2b Fcgr3a Il13ra1 Itgad;Itgam Itgal Itgax Klrk1 P4hb Ptprc RT1-Db1 Sdc1
Vacuole	GO:0005773	vacuole	434	12	4.85	2.47423	0.00506	0	Cd74 Ctsh Dtx3l Ftl1 Ifi30 Laptm4a Litaf Marcks Npc2 RT1-Da RT1-Db1 RT1-DMb
Cytoskeleton	GO:0015629	actin cytoskeleton	401	10	4.48	2.23214	0.04045	0.0810873	Adam17 Aif1 Arpc1b Arpc5 Eef1a1 Flna Fyb1 Lcp1 Marcks Wdr1
	GO:0005770	late endosome	190	7	2.12	3.30189	0.04715	0.0810873	Cd74 Laptm4a Litaf RT1-Da RT1-Db1 RT1-DMb Tpt1
Membrane protein/receptor	GO:0005924	cell-substrate adherens junction	153	6	1.71	3.50877	0.02191	0.0810873	Adam17 Itgb8 Jak2 Lcp1 Ptprc Tln1
Cytoplasm	GO:0036464	cytoplasmic ribonucleoprotein granule	168	6	1.88	3.19149	0.03346	0.0810873	Ctsh Marcks Pabpc1 Rplp0 Rps4x Rps6
Vesicle	GO:0045335	phagocytic vesicle	87	5	0.97	5.15464	0.048	0.0810873	Anxa3 Cybb Rab32 Syk Vim
Cytoskeleton	GO:0044449	contractile fiber part	159	5	1.78	2.80899	0.04817	0.0810873	Flna Rpl15 Rpl17 Rpl4 Rpl7

## Sheet: U2
	All Genes in Cluster
	AABR07007068.1 AABR07032338.1 Abca1 Abcb4;Abcb1b;... Acat2l1 Acsl4 Adamts4 Adcyap1 Angptl2 Ankrd1 Anxa2 Arg1 Atf3 Bach1 Bdnf C1qc C1s C4a C4b Cacna2d1 Camk2d Cbln2 Cct6a Cd44 Cd59 Cd63 Cdc42se2 Cdh19 Chl1 Cldn4 Cmtm3 Col16a1 Crisp3 Csf1 Csrp3 Ctdp1 Cxadr Cyp4b1 Dhcr24 Dstn Egfr Ehd3 Erbb3 Ezh2 Fem1c Fgf2 Fgl2 Flrt3 Fmo9 Fth1 Gadd45a Gap43 Gfap Glrx3 Got2 Grik2 Hamp Has1 Hprt1 Hspb1 Il24 Il6 Ipo5 …
Category	GO.ID	Term	Annotated	Significant	Expected	Ratio	p-value	FDR	Significant Genes in Term
	Biological Process:
Immune/inflammation response	GO:0072376	protein activation cascade	41	6	0.5	12	3.9e-05	0	C1qc C1s C4a C4b Cd59 LOC103689965
	.GO:0006956	complement activation	34	6	0.41	14.6341	1.4e-05	0	C1qc C1s C4a C4b Cd59 LOC103689965
Development/differentiation	GO:0048468	cell development	1851	48	22.46	2.13713	0.00019	0.0331515	Abcb4;Abcb1b;... Acsl4 Adcyap1 Ankrd1 Anxa2 Bdnf C1galt1 Camk2d Cd44 Chl1 Csf1 Csrp3 Cst3 Ctdp1 Cxadr Egfr Erbb3 Ezh2 Fgf2 Flrt3 Gap43 Gfap Hamp Hprt1 Hspb1 Il6 Itgb1 Jun Kif5c Ldlr Lifr Macf1 Mmd Npy Rnf2 S100a10 S1pr2 Selenof Sema6a Sidt2 Sod2 Stmn2 Stmn4 Syt4 Tjp1 Tnfrsf21 Tnik Tubb2b
Development/differentiation	GO:0048732	gland development	470	19	5.7	3.33333	0.00013	0.0331515	Abcb4;Abcb1b;... Adcyap1 Arg1 Cd44 Csf1 Cst3 Egfr Erbb3 Ezh2 Fgf2 Got2 Hamp Il6 Jun Lims2 Mt-co2 Pcsk1 Sod2 Zdhhc21
Cell death	GO:0010941	regulation of cell death	1448	37	17.57	2.10586	0.00035	0.0331515	Abcb4;Abcb1b;... Adcyap1 Ankrd1 Atf3 Bdnf Camk2d Cd44 Cd59 Chl1 Cst3 Dhcr24 Egfr Erbb3 Fgf2 Fth1 Gadd45a Grik2 Hspb1 Il24 Il6 Itga6 Itgb1 Ivns1abp Jun Lifr Lims2 Maged1 Mt-co2 Npy Pea15 Reg3b Rps29 Serpinb2 Sh3rf1 Sod2 Timp1 Vip
	.GO:0060548	negative regulation of cell death	902	30	10.94	2.74223	0.00011	0.0331515	Abcb4;Abcb1b;... Adcyap1 Bdnf Cd44 Cd59 Chl1 Cst3 Dhcr24 Egfr Erbb3 Fgf2 Fth1 Grik2 Hspb1 Il24 Il6 Itga6 Itgb1 Ivns1abp Jun Lifr Lims2 Npy Pea15 Reg3b Serpinb2 Sh3rf1 Sod2 Timp1 Vip
Immune/inflammation response	GO:0006959	humoral immune response	101	8	1.23	6.50407	0.0003	0.0331515	C1qc C1s C4a C4b Cd59 LOC103689965 Reg3b Tnfrsf21
Cellular component organisation	GO:0051130	positive regulation of cellular component organization	1107	33	13.43	2.45719	0.0002	0.0331515	Abcb4;Abcb1b;... Adcyap1 Ankrd1 Anxa2 Bdnf C4a C4b Cbln2 Cct4 Cct5 Cct6a Cct8 Cd63 Col16a1 Dstn Ezh2 Flrt3 Hspb1 Il6 Itgb1 Jun Kirrel1 Ldlr Macf1 Pdlim4 Rhoq S100a10 Slain2 Stmn2 Syt4 Tnik Tubb2b Vps28
Response to molecule	GO:0033189	response to vitamin A	25	5	0.3	16.6667	0.00029	0.0331515	Abcb4;Abcb1b;... Arg1 Bdnf Cd44 Hamp
Metabolic process	GO:0051248	negative regulation of protein metabolic process	878	25	10.65	2.34742	0.00022	0.0331515	Anxa2 Atf3 C4a C4b Cd44 Cd59 Cst3 Dhcr24 Egfr Gadd45a Hspb1 Il24 Il6 Ivns1abp Jun Kirrel1 Ldlr LOC103689965 Ppia;Ppial4d Ppial4d;Ppia Serpina3n Serpinb2 Sh3rf1 Timp1 Vps28
	.GO:0032269	negative regulation of cellular protein metabolic process	829	23	10.06	2.28628	0.00017	0.0331515	Anxa2 Atf3 C4a C4b Cd44 Cd59 Cst3 Dhcr24 Gadd45a Hspb1 Il24 Il6 Ivns1abp Jun Kirrel1 LOC103689965 Ppia;Ppial4d Ppial4d;Ppia Serpina3n Serpinb2 Sh3rf1 Timp1 Vps28
	..GO:0045861	negative regulation of proteolysis	246	13	2.98	4.36242	0.00011	0.0331515	C4a C4b Cd44 Cd59 Cst3 Dhcr24 Il24 Il6 LOC103689965 Serpina3n Serpinb2 Sh3rf1 Timp1
	...GO:0010466	negative regulation of peptidase activity	154	12	1.87	6.41711	0.0001	0.0331515	C4a C4b Cd44 Cst3 Dhcr24 Il24 Il6 LOC103689965 Serpina3n Serpinb2 Sh3rf1 Timp1
	....GO:0010951	negative regulation of endopeptidase activity	148	11	1.8	6.11111	0.00252	0.0795396	C4a C4b Cd44 Dhcr24 Il24 Il6 LOC103689965 Serpina3n Serpinb2 Sh3rf1 Timp1
Metabolic process	GO:0072593	reactive oxygen species metabolic process	228	8	2.77	2.88809	0.00647	0.091705	Egfr Gadd45a Il6 Mt-co2 Npy Prdx1 Prdx6 Sod2
	.GO:2000379	positive regulation of reactive oxygen species metabolic process	92	6	1.12	5.35714	0.00266	0.0795396	Egfr Gadd45a Il6 Mt-co2 Npy Sod2
	.GO:0042743	hydrogen peroxide metabolic process	40	5	0.49	10.2041	0.00054	0.0368369	Egfr Mt-co2 Prdx1 Prdx6 Sod2
Regeneration	GO:0009611	response to wounding	466	20	5.65	3.53982	0.00103	0.0695005	Anxa2 Arg1 Cd44 Chl1 Cst3 Egfr Erbb3 Ezh2 Fgf2 Flrt3 Gap43 Gfap Il24 Il6 Jun Macf1 Pcsk1 Serpinb2 Sod2 Timp1
Metabolic process	GO:0043086	negative regulation of catalytic activity	589	20	7.15	2.7972	0.00246	0.0795396	Adcyap1 Anxa2 C4a C4b Cd44 Cst3 Dhcr24 Eif4a2 Gadd45a Hspb1 Il24 Il6 LOC103689965 Ppia;Ppial4d Ppial4d;Ppia Rnh1 Serpina3n Serpinb2 Sh3rf1 Timp1
	.GO:0051346	negative regulation of hydrolase activity	310	15	3.76	3.98936	0.00131	0.0695005	Adcyap1 C4a C4b Cd44 Cst3 Dhcr24 Il24 Il6 LOC103689965 Ppia;Ppial4d Ppial4d;Ppia Serpina3n Serpinb2 Sh3rf1 Timp1
Nervous system development	GO:0051962	positive regulation of nervous system development	546	19	6.62	2.87009	0.00112	0.0695005	Adcyap1 Ankrd1 Bdnf Cbln2 Csf1 Ezh2 Fgf2 Flrt3 Gfap Hspb1 Il6 Itgb1 Macf1 Mmd Sema6a Stmn2 Syt4 Tnik Tubb2b
Response to molecule	GO:0097237	cellular response to toxic substance	238	12	2.89	4.15225	0.00103	0.0695005	Abcb4;Abcb1b;... Arg1 Cst3 Ezh2 Hspb1 Il6 Map1lc3a Prdx1 Prdx6 Reg3b Selenof Sod2
Response to molecule	GO:0071384	cellular response to corticosteroid stimulus	94	7	1.14	6.14035	0.00111	0.0695005	Abcb4;Abcb1b;... Adcyap1 Arg1 Crebrf Egfr Il6 Serpina3n
	.GO:0071385	cellular response to glucocorticoid stimulus	88	7	1.07	6.54206	0.00579	0.091705	Abcb4;Abcb1b;... Adcyap1 Arg1 Crebrf Egfr Il6 Serpina3n
Cell communication	GO:0008037	cell recognition	88	6	1.07	5.60748	0.00096	0.0695005	Bdnf Cct4 Cct5 Cct6a Cct8 Gap43
Intracellular signalling	GO:0010562	positive regulation of phosphorus metabolic process	921	23	11.17	2.05909	0.00111	0.0695005	Adcyap1 Anxa2 Bdnf Camk2d Cd44 Csf1 Egfr Erbb3 Ezh2 Fgf2 Gadd45a Il24 Il6 Itga6 Itgb1 Jun Maged1 Mmd Mt-co2 Npy Reg3b S1pr2 Tnik
	.GO:0042327	positive regulation of phosphorylation	857	22	10.4	2.11538	0.00578	0.091705	Adcyap1 Anxa2 Bdnf Camk2d Cd44 Csf1 Egfr Erbb3 Ezh2 Fgf2 Gadd45a Il24 Il6 Itga6 Itgb1 Jun Maged1 Mmd Npy Reg3b S1pr2 Tnik
	..GO:0001934	positive regulation of protein phosphorylation	817	21	9.91	2.11907	0.00245	0.0795396	Adcyap1 Anxa2 Bdnf Camk2d Cd44 Csf1 Egfr Erbb3 Ezh2 Fgf2 Gadd45a Il24 Il6 Itgb1 Jun Maged1 Mmd Npy Reg3b S1pr2 Tnik
Response to molecule	GO:0000302	response to reactive oxygen species	257	12	3.12	3.84615	0.0064	0.091705	Arg1 Cst3 Egfr Ezh2 Hspb1 Il6 Jun Map1lc3a Prdx1 Prdx6 Reg3b Sod2
	.GO:0034614	cellular response to reactive oxygen species	176	11	2.14	5.14019	0.00216	0.0795396	Arg1 Cst3 Egfr Ezh2 Hspb1 Il6 Jun Map1lc3a Prdx1 Reg3b Sod2
	GO:0035637	multicellular organismal signaling	116	7	1.41	4.96454	0.00224	0.0795396	Cacna2d1 Camk2d Cxadr Ehd3 Grik2 Il6 Kcnmb4
Transport	GO:0051050	positive regulation of transport	868	25	10.53	2.37417	0.00228	0.0795396	Abca1 Abcb4;Abcb1b;... Adcyap1 Ankrd1 Anxa2 C4a C4b Cacna2d1 Cd63 Crebrf Egfr Ehd3 Erbb3 Il6 Ipo5 Itgb1 Ldlr Pcsk1 Ppia;Ppial4d Ppial4d;Ppia Rab15 Rhoq Syt4 Vip Vps28
Intracellular signalling	GO:0023014	signal transduction by protein phosphorylation	690	18	8.37	2.15054	0.00472	0.091705	Adcyap1 Atf3 Camk2d Cd44 Egfr Erbb3 Ezh2 Fgf2 Gadd45a Grik2 Il6 Itgb1 Jun Maged1 Npy Prdx1 Sh3rf1 Tnik
	.GO:0000165	MAPK cascade	674	18	8.18	2.20049	0.00482	0.091705	Adcyap1 Atf3 Camk2d Cd44 Egfr Erbb3 Ezh2 Fgf2 Gadd45a Grik2 Il6 Itgb1 Jun Maged1 Npy Prdx1 Sh3rf1 Tnik
	..GO:0043408	regulation of MAPK cascade	619	18	7.51	2.3968	0.00454	0.091705	Adcyap1 Atf3 Camk2d Cd44 Egfr Erbb3 Ezh2 Fgf2 Gadd45a Grik2 Il6 Itgb1 Jun Maged1 Npy Prdx1 Sh3rf1 Tnik
	GO:0034599	cellular response to oxidative stress	282	12	3.42	3.50877	0.00337	0.091705	Arg1 Cst3 Egfr Ezh2 Hspb1 Il6 Jun Map1lc3a Prdx1 Prdx6 Reg3b Sod2
Response to molecule	GO:0071236	cellular response to antibiotic	183	9	2.22	4.05405	0.00663	0.091705	Abcb4;Abcb1b;... Arg1 Cst3 Ezh2 Hspb1 Il6 Map1lc3a Reg3b Sod2
Development/differentiation	GO:0048771	tissue remodeling	163	8	1.98	4.0404	0.00642	0.091705	Arg1 Csrp3 Cst3 Egfr Erbb3 Hamp Il6 Timp1
Nervous system development	GO:0022008	neurogenesis	1486	37	18.03	2.05214	0.00287	0.091705	Acsl4 Adcyap1 Ankrd1 Bdnf C1s Cd44 Chl1 Csf1 Egfr Erbb3 Ezh2 Fgf2 Flrt3 Gap43 Gfap Hprt1 Hspb1 Il6 Itgb1 Jun Kif5c Ldlr Lifr Macf1 Mmd Npy Pcsk1 Ppia;Ppial4d Ppial4d;Ppia Sema6a Sod2 Stmn2 Stmn4 Syt4 Tnfrsf21 Tnik Tubb2b
Intracellular signalling	GO:0007229	integrin-mediated signaling pathway	90	6	1.09	5.50459	0.00323	0.091705	Cd63 Itga6 Itga7 Itgb1 Lims2 Timp1
	GO:0014896	muscle hypertrophy	86	6	1.04	5.76923	0.00478	0.091705	Camk2d Csrp3 Ctdp1 Ezh2 Glrx3 Hamp
Metabolic process	GO:2000278	regulation of DNA biosynthetic process	105	5	1.27	3.93701	0.00285	0.091705	Ankrd1 Cct4 Cct5 Cct6a Cct8
	GO:0034502	protein localization to chromosome	77	5	0.93	5.37634	0.00703	0.0991031	Cct4 Cct5 Cct6a Cct8 Ezh2
	Molecular Function:
Protein binding	GO:0050839	cell adhesion molecule binding	453	18	5.64	3.19149	0.00023	0	Anxa2 Cct8 Cdh19 Col16a1 Cxadr Egfr Fgf2 Gfap Itga6 Itga7 Itgb1 Ktn1 Macf1 Pdlim1 Prdx1 Prdx6 S1pr2 Tjp1
	.GO:0005178	integrin binding	109	9	1.36	6.61765	0.00018	0	Col16a1 Cxadr Egfr Fgf2 Gfap Itga6 Itga7 Itgb1 S1pr2
Receptor binding	GO:0048018	receptor ligand activity	238	12	2.96	4.05405	0.00123	0	Adcyap1 Bdnf Csf1 Fgf2 Flrt3 Hamp Il24 Il6 Npy Sema6a Timp1 Vip
Enzyme activity	GO:0004857	enzyme inhibitor activity	226	10	2.81	3.55872	0.00212	0	Anxa2 C4a C4b Cst3 Hspb1 LOC103689965 Rnh1 Serpina3n Serpinb2 Timp1
Protein binding	GO:0002020	protease binding	106	7	1.32	5.30303	0.00049	0	Adamts4 Anxa2 Chl1 Cst3 Itgb1 Ldlr Timp1
Enzyme activity	GO:0061134	peptidase regulator activity	113	7	1.41	4.96454	0.00251	0	C4a C4b Cst3 LOC103689965 Serpina3n Serpinb2 Timp1
	.GO:0030414	peptidase inhibitor activity	89	7	1.11	6.30631	0.02674	0.0185873	C4a C4b Cst3 LOC103689965 Serpina3n Serpinb2 Timp1
Protein binding	GO:0051082	unfolded protein binding	83	5	1.03	4.85437	0.01006	0.0185873	Cct4 LOC100911252 Pfdn5 Ppia;Ppial4d Ppial4d;Ppia
	Cellular Component:
Cytoskeleton	GO:0099513	polymeric cytoskeletal fiber	475	15	5.66	2.65018	0.00231	0.0212426	Cct4 Cct5 Cct6a Cct8 Gfap Kif5c Macf1 Map1lc3a Pdlim4 Rhoq Slain2 Tuba1a Tubb2a Tubb2b Tubb6
	.GO:0005874	microtubule	321	12	3.83	3.13316	0.00034	0	Cct4 Cct5 Cct6a Cct8 Kif5c Macf1 Map1lc3a Slain2 Tuba1a Tubb2a Tubb2b Tubb6
Cell body	GO:0036477	somatodendritic compartment	919	25	10.96	2.28102	0.01396	0.0652169	Acsl4 Adcyap1 Arg1 Bdnf C4a C4b Camk2d Chl1 Cst3 Flrt3 Glrx3 Got2 Grik2 Hspb1 Itgb1 Kif5c Kirrel1 Ldlr Npy Nsg1 Pcsk1 Pdlim4 Stmn2 Syt4 Vip
	.GO:0043204	perikaryon	138	8	1.65	4.84848	0.00474	0.0212426	Adcyap1 Bdnf Got2 Grik2 Hspb1 Npy Pcsk1 Vip
Sarcolemma	GO:0042383	sarcolemma	146	7	1.74	4.02299	0.00699	0.0212426	Anxa2 Cacna2d1 Camk2d Cd59 Got2 Itga7 Itgb1
Plasma membrane	GO:0098590	plasma membrane region	890	23	10.61	2.16777	0.00111	0.0212426	Abcb4;Abcb1b;... Anxa2 Cd44 Cldn4 Cxadr Egfr Ehd3 Erbb3 Flrt3 Gap43 Grik2 Hspb1 Itga6 Itgb1 Kirrel1 Ldlr Macf1 Nsg1 Pdlim4 Slc39a6 Stx11 Tjp1 Tnik
Cytoplasm	GO:0048471	perinuclear region of cytoplasm	635	19	7.57	2.50991	0.00089	0.0212426	Abca1 Anxa2 Bdnf Camk2d Csf1 Cst3 Egfr Ehd3 Eif4a2 Itgb1 Kirrel1 Npy Pcsk1 Pdlim4 Prdx6 Rab15 Sh3rf1 Stmn2 Syt4
Membrane protein/receptor	GO:0043235	receptor complex	345	10	4.11	2.43309	0.00754	0.0212426	Cd44 Egfr Erbb3 Grik2 Il6 Itga6 Itga7 Itgb1 Ldlr Lifr
Vacuole	GO:0005773	vacuole	434	11	5.18	2.12355	0.01334	0.0652169	Anxa2 Cd63 Cst3 Fth1 Gfap Ldlr Map1lc3a Mmd Nsg1 Prdx6 Sidt2
	.GO:0044437	vacuolar part	199	7	2.37	2.95359	0.01142	0.0478855	Anxa2 Cd63 Gfap Map1lc3a Mmd Nsg1 Sidt2
	GO:0010008	endosome membrane	260	10	3.1	3.22581	0.01269	0.0478855	Anxa2 Cd63 Egfr Ehd3 Ldlr Mmd Nsg1 Pdlim4 Rab15 Vps28
Vesicle	GO:0030141	secretory granule	231	9	2.75	3.27273	0.01328	0.0652169	Bdnf Cct6a Crisp3 Cxadr Itgb1 Pcsk1 Rab15 Reg3b Syt4

## Sheet: U3
	All Genes in Cluster
	AABR07006269.1 AABR07013651.1 AABR07017208.2 AABR07017902.1 AABR07021544.1 AABR07030861.1 AABR07035470.1 AABR07044414.1 AABR07060872.1 AABR07062183.1 AABR07065625.1 AC142181.1 Acod1 Acp5 Actb Adgra2 Adgre5 Adora3 Aebp2 Agap2 Aida Akap13 Akt2 Aldh18a1 Arhgap9 Arhgdib Arhgef3 Art2b Asphd2 Ass1 B2m B4galnt1 Batf2 Bnip2 Bola1 C6 Cap1 Ccdc39 Ccdc69 Ccl5 Cd2 Cd244 Cd27 Cd274 Cd38 Cd3e Cd5 Cd68 Cd7 Cd80…
Category	GO.ID	Term	Annotated	Significant	Expected	Ratio	p-value	FDR	Significant Genes in Term
	Biological Process:
	GO:0048584	positive regulation of response to stimulus	1724	81	30.9	2.62136	7.4e-11	0	Acod1 Adora3 Agap2 Akap13 Akt2 B2m Bnip2 C6 Ccl5 Cd27 Cd274 Cd38 Cd3e Cd86 Cd8a Crlf2 Cxcl11 Cxcr3 Cyfip1 Ets1 Ezr F10 Gadd45b Gbp5 Gimap5 Gnai2 Gpr174 Gpr18 Hcls1 Hcst Ift88 Ighg1 Il18 Il1b Il1rn Iqgap1 Irf1 Irf4 Itk Lag3 Lat Lcp2 Lilrb4 Myh9;Myh9l1 Myh9l1;Myh9 Mylk Ncf1 Nckap1l Nlrc5 Parp14 Phb2 Pik3ap1 Plcl2 Psap Ptafr Ptpn22 Ptprj Rap1a Rasgrp1 Rbpj RT1-A2 RT1-CE3 Runx3 Sell Sema4d Sla Slc11a…
Intracellular signalling	GO:0048017	inositol lipid-mediated signaling	135	13	2.42	5.3719	0.00017	0.00232341	Adora3 Agap2 Ccl5 Ezr Hcls1 Hcst Il18 Ncf1 Nlrc3 Pik3ap1 Ptafr Rasgrp1 Sema4d
	.GO:0014066	regulation of phosphatidylinositol 3-kinase signaling	81	11	1.45	7.58621	0.00012	0	Adora3 Agap2 Ccl5 Hcls1 Hcst Il18 Ncf1 Nlrc3 Pik3ap1 Rasgrp1 Sema4d
	..GO:0014068	positive regulation of phosphatidylinositol 3-kinase signaling	57	9	1.02	8.82353	0.00106	0.00644646	Adora3 Agap2 Ccl5 Hcls1 Hcst Il18 Ncf1 Pik3ap1 Sema4d
Chemokine/cytokine production	GO:0042107	cytokine metabolic process	80	10	1.43	6.99301	1e-05	0	Cd3e Il18 Il1b Irf1 Irf4 Lag3 Ltb Ptafr Spn Tnf
	.GO:0042089	cytokine biosynthetic process	79	10	1.42	7.04225	1.2e-05	0	Cd3e Il18 Il1b Irf1 Irf4 Lag3 Ltb Ptafr Spn Tnf
	..GO:0042035	regulation of cytokine biosynthetic process	71	9	1.27	7.08661	0.0001	0	Cd3e Il1b Irf1 Irf4 Lag3 Ltb Ptafr Spn Tnf
	...GO:0042108	positive regulation of cytokine biosynthetic process	46	8	0.82	9.7561	5.3e-05	0	Cd3e Il1b Irf1 Irf4 Ltb Ptafr Spn Tnf
Immune/inflammation response	GO:0002520	immune system development	802	48	14.38	3.33797	6.6e-07	0	Acod1 Acp5 B2m Batf2 Ccl5 Cd27 Cd274 Cd3e Cd83 Cd86 Cd8a Cnn2 Coro1a Dclre1c Eef2 Ets1 Gimap5 Gpr171 Gpr18 Hcls1 Ikzf3 Il18 Il1b Irf1 Irf4 Itk Lilrb4 Ltb Mafb Myh9;Myh9l1 Myh9l1;Myh9 Nckap1l NEWGENE_1311658;Pdcd1 Pdcd1;NEWGENE_1311658 Pla2g2d Plcl2 Ptpn22 Rasgrp1 Rbpj Rhoh Runx3 Sipa1l3 Socs1 Spn Stat1;Stat4 Tgfbr2 Tnf Zap70
	.GO:0048534	hematopoietic or lymphoid organ development	754	44	13.52	3.25444	1.4e-09	0	Acp5 B2m Batf2 Ccl5 Cd27 Cd3e Cd83 Cd86 Cd8a Cnn2 Coro1a Dclre1c Eef2 Ets1 Gimap5 Gpr171 Gpr18 Hcls1 Ikzf3 Il18 Il1b Irf1 Irf4 Itk Lilrb4 Ltb Mafb Myh9;Myh9l1 Myh9l1;Myh9 Nckap1l Pla2g2d Plcl2 Ptpn22 Rasgrp1 Rbpj Rhoh Runx3 Sipa1l3 Socs1 Spn Stat1;Stat4 Tgfbr2 Tnf Zap70
	..GO:0002521	leukocyte differentiation	447	36	8.01	4.49438	3.7e-11	0	Acp5 B2m Batf2 Ccl5 Cd27 Cd3e Cd83 Cd86 Cd8a Coro1a Dclre1c Gimap5 Gpr18 Hcls1 Ikzf3 Il18 Il1b Irf1 Irf4 Itk Lilrb4 Mafb Myh9;Myh9l1 Myh9l1;Myh9 Nckap1l Pla2g2d Plcl2 Ptpn22 Rasgrp1 Rbpj Rhoh Socs1 Spn Tgfbr2 Tnf Zap70
	..GO:1903706	regulation of hemopoiesis	334	21	5.99	3.50584	0.02913	0.0614781	B2m Ccl5 Cd27 Cd83 Ets1 Gimap5 Gpr171 Hcls1 Ikzf3 Il18 Il1b Irf1 Lilrb4 Mafb Nckap1l Rasgrp1 Socs1 Stat1;Stat4 Tgfbr2 Tnf Zap70
	...GO:1902105	regulation of leukocyte differentiation	249	17	4.46	3.81166	0.00424	0.0132019	Ccl5 Cd27 Cd83 Gimap5 Hcls1 Ikzf3 Il18 Il1b Irf1 Lilrb4 Mafb Nckap1l Rasgrp1 Socs1 Tgfbr2 Tnf Zap70
	...GO:1903708	positive regulation of hemopoiesis	179	16	3.21	4.98442	0.00237	0.0096537	Ccl5 Cd27 Cd83 Ets1 Gimap5 Hcls1 Il18 Il1b Lilrb4 Nckap1l Rasgrp1 Socs1 Stat1;Stat4 Tgfbr2 Tnf Zap70
	....GO:1902107	positive regulation of leukocyte differentiation	146	14	2.62	5.34351	0.00187	0.00644646	Ccl5 Cd27 Cd83 Gimap5 Hcls1 Il18 Il1b Lilrb4 Nckap1l Rasgrp1 Socs1 Tgfbr2 Tnf Zap70
	..GO:0030099	myeloid cell differentiation	341	19	6.11	3.10966	0.0009	0.00484103	Acp5 B2m Batf2 Ccl5 Cd86 Ets1 Gimap5 Gpr171 Hcls1 Irf4 Lilrb4 Mafb Myh9;Myh9l1 Myh9l1;Myh9 Nckap1l Rbpj Stat1;Stat4 Tgfbr2 Tnf
	...GO:0045637	regulation of myeloid cell differentiation	180	10	3.23	3.09598	0.03331	0.0619644	B2m Ccl5 Ets1 Gpr171 Hcls1 Lilrb4 Mafb Nckap1l Stat1;Stat4 Tnf
	.GO:0002507	tolerance induction	26	7	0.47	14.8936	0.0004	0.00232341	Acod1 Cd274 Cd3e Cd86 NEWGENE_1311658;Pdcd1 Pdcd1;NEWGENE_1311658 Tgfbr2
	..GO:0002643	regulation of tolerance induction	18	6	0.32	18.75	5e-05	0	Cd274 Cd3e Cd86 NEWGENE_1311658;Pdcd1 Pdcd1;NEWGENE_1311658 Tgfbr2
Immune/inflammation response	GO:0050776	regulation of immune response	568	44	10.18	4.3222	4.5e-07	0	Acod1 Adora3 B2m C6 Cd274 Cd38 Cd3e Cd86 Cd96 Ezr Gbp5 Gimap5 Hcst Ighg1 Il18 Irf1 Irf4 Itk Lag3 Lcp2 Lilrb4 Nckap1l Nlrc3 Nlrc5 Parp14 Pik3ap1 Plcl2 Ptafr Ptpn22 Ptprj Rap1a Rasgrp1 RT1-A2 RT1-CE3 Slc11a1 Socs1 Spn Tmem173 Tnf Tnfrsf14 Trat1 Trbc2 Unc93b1 Zap70
	.GO:0050778	positive regulation of immune response	458	38	8.21	4.6285	2.8e-05	0	Acod1 Adora3 B2m C6 Cd274 Cd38 Cd3e Cd86 Ezr Gbp5 Gimap5 Ighg1 Il18 Irf1 Irf4 Itk Lag3 Lcp2 Lilrb4 Nckap1l Nlrc5 Pik3ap1 Plcl2 Ptafr Ptpn22 Ptprj Rap1a Rasgrp1 RT1-A2 RT1-CE3 Slc11a1 Tmem173 Tnf Tnfrsf14 Trat1 Trbc2 Unc93b1 Zap70
	..GO:0002253	activation of immune response	299	24	5.36	4.47761	0.03803	0.0661228	Acod1 C6 Cd38 Cd3e Cd86 Ezr Ighg1 Irf1 Irf4 Itk Lcp2 Lilrb4 Nckap1l Pik3ap1 Plcl2 Ptpn22 Ptprj Rap1a Tmem173 Tnf Trat1 Trbc2 Unc93b1 Zap70
	.GO:0002764	immune response-regulating signaling pathway	261	22	4.68	4.70085	6.6e-06	0	Acod1 Cd38 Cd3e Cd86 Ezr Irf1 Irf4 Itk Lcp2 Lilrb4 Nckap1l Pik3ap1 Plcl2 Ptpn22 Ptprj Rap1a Tmem173 Tnf Trat1 Trbc2 Unc93b1 Zap70
	..GO:0002768	immune response-regulating cell surface receptor signaling pathway	156	14	2.8	5	0.00077	0.00232341	Cd38 Cd3e Ezr Itk Lcp2 Lilrb4 Nckap1l Plcl2 Ptpn22 Ptprj Rap1a Trat1 Trbc2 Zap70
	...GO:0050854	regulation of antigen receptor-mediated signaling pathway	47	6	0.84	7.14286	0.00801	0.0155132	Ezr Lilrb4 Plcl2 Ptpn22 Ptprj Trat1
Biosynthesis	GO:1901617	organic hydroxy compound biosynthetic process	169	8	3.03	2.64026	0.01027	0.0187503	Cd244 Il1b Myh9;Myh9l1 Myh9l1;Myh9 Per2 Ptafr Slc27a2 Tnf
	.GO:0046165	alcohol biosynthetic process	114	6	2.04	2.94118	0.02532	0.0587442	Cd244 Il1b Myh9;Myh9l1 Myh9l1;Myh9 Ptafr Tnf
	..GO:1902930	regulation of alcohol biosynthetic process	44	6	0.79	7.59494	0.00037	0.00232341	Cd244 Il1b Myh9;Myh9l1 Myh9l1;Myh9 Ptafr Tnf
	..GO:1902932	positive regulation of alcohol biosynthetic process	24	6	0.43	13.9535	1.1e-05	0	Cd244 Il1b Myh9;Myh9l1 Myh9l1;Myh9 Ptafr Tnf
Phagocytosis	GO:0010324	membrane invagination	67	7	1.2	5.83333	6.4e-05	0	Ighg1 Myh9;Myh9l1 Myh9l1;Myh9 Nckap1l Rhoh Sh3bp1 Trbc2
Chemokine/cytokine production	GO:0001816	cytokine production	576	43	10.33	4.16263	1.3e-11	0	Acod1 Acp5 B2m Cd2 Cd244 Cd274 Cd3e Cd83 Cd96 Clec9a Crlf2 Cxcr3 Ezr Gbp5 Gimap5 Gpr18 Il18 Il1b Il1rn Iqgap1 Irf1 Irf4 Itk Lag3 Lcp2 Ltb Nckap1l Nlrc3 P2ry2 Ptafr Ptpn22 Rasgrp1 Rbpj Runx3 Slc11a1 Socs1 Spn Stat1;Stat4 Sulf2 Tmem173 Tnf Tnfrsf14 Unc93b1
	.GO:0001817	regulation of cytokine production	519	38	9.3	4.08602	6.8e-07	0	Acod1 Acp5 B2m Cd2 Cd244 Cd274 Cd3e Cd83 Cd96 Clec9a Crlf2 Ezr Gbp5 Gimap5 Gpr18 Il18 Il1b Il1rn Iqgap1 Irf1 Irf4 Lag3 Ltb Nckap1l Nlrc3 P2ry2 Ptafr Ptpn22 Rasgrp1 Slc11a1 Socs1 Spn Stat1;Stat4 Sulf2 Tmem173 Tnf Tnfrsf14 Unc93b1
	..GO:0001819	positive regulation of cytokine production	346	28	6.2	4.51613	8.6e-05	0	B2m Cd2 Cd244 Cd274 Cd3e Cd83 Clec9a Crlf2 Gbp5 Gimap5 Il18 Il1b Il1rn Irf1 Irf4 Ltb P2ry2 Ptafr Ptpn22 Rasgrp1 Slc11a1 Spn Stat1;Stat4 Sulf2 Tmem173 Tnf Tnfrsf14 Unc93b1
	.GO:0032609	interferon-gamma production	102	15	1.83	8.19672	0.00379	0.0123685	Cd2 Cd244 Cd274 Cd3e Cd96 Gimap5 Il18 Il1b Itk Ptpn22 Rasgrp1 Runx3 Slc11a1 Spn Tnf
	..GO:0032649	regulation of interferon-gamma production	92	12	1.65	7.27273	0.03136	0.0619644	Cd2 Cd244 Cd274 Cd3e Cd96 Gimap5 Il18 Il1b Ptpn22 Rasgrp1 Slc11a1 Tnf
	GO:0051240	positive regulation of multicellular organismal process	1465	58	26.26	2.20868	1.1e-05	0	Adgra2 Adgre5 Adora3 Agap2 B2m Bnip2 C6 Ccl5 Cd2 Cd244 Cd27 Cd274 Cd38 Cd3e Cd83 Clec9a Crlf2 Cxcr3 Cyfip1 Ets1 Ezr Gbp5 Gimap5 Gnai2 Grn Hcls1 Il18 Il1b Il1rn Iqgap1 Irf1 Irf4 Lilrb4 Ltb Nckap1l P2ry2 P3h1 Pkdcc Ptafr Ptpn22 Ptprj Rap1a Rasgrp1 Rbpj Retreg3 Sema4d Slc11a1 Socs1 Spn Stat1;Stat4 Sulf2 Tead1 Tgfbr2 Tmem173 Tnf Tnfrsf14 Unc93b1 Zap70
Immune/inflammation response	GO:0043207	response to external biotic stimulus	687	39	12.31	3.16816	0.00076	0.00232341	Acod1 Acp5 Ass1 B2m Batf2 Ccl5 Cd274 Cd80 Cd86 Cd8a Cd96 Cxcl11 Ighg1 Il10ra Il18 Il18bp Il1b Il1rn Irf1 Irf4 Jchain Ncf1 Nlrc3 Nlrc5 P2ry2 Plac8 Ptafr Ptpn22 Rbpj Slc11a1 Slpi Socs1 Spn Stat1;Stat4 Tmem173 Tnf Tnfrsf14 Trbc2 Wipf1
	.GO:0051707	response to other organism	685	39	12.28	3.1759	2.1e-05	0	Acod1 Acp5 Ass1 B2m Batf2 Ccl5 Cd274 Cd80 Cd86 Cd8a Cd96 Cxcl11 Ighg1 Il10ra Il18 Il18bp Il1b Il1rn Irf1 Irf4 Jchain Ncf1 Nlrc3 Nlrc5 P2ry2 Plac8 Ptafr Ptpn22 Rbpj Slc11a1 Slpi Socs1 Spn Stat1;Stat4 Tmem173 Tnf Tnfrsf14 Trbc2 Wipf1
	.GO:0009617	response to bacterium	459	32	8.23	3.88821	0.02591	0.0587442	Acod1 Acp5 Ass1 B2m Ccl5 Cd274 Cd80 Cd86 Cd96 Cxcl11 Ighg1 Il10ra Il18 Il18bp Il1b Il1rn Jchain Ncf1 Nlrc3 P2ry2 Plac8 Ptafr Ptpn22 Rbpj Slc11a1 Slpi Socs1 Spn Stat1;Stat4 Tnf Tnfrsf14 Trbc2
	..GO:0002237	response to molecule of bacterial origin	355	24	6.36	3.77358	5.4e-05	0	Acod1 Acp5 Ass1 B2m Ccl5 Cd274 Cd80 Cd86 Cd96 Cxcl11 Il10ra Il18 Il18bp Il1b Il1rn Nlrc3 P2ry2 Ptafr Ptpn22 Slc11a1 Slpi Socs1 Stat1;Stat4 Tnf
	...GO:0032496	response to lipopolysaccharide	339	23	6.08	3.78289	5.2e-05	0	Acod1 Acp5 Ass1 Ccl5 Cd274 Cd80 Cd86 Cd96 Cxcl11 Il10ra Il18 Il18bp Il1b Il1rn Nlrc3 P2ry2 Ptafr Ptpn22 Slc11a1 Slpi Socs1 Stat1;Stat4 Tnf
	.GO:0098542	defense response to other organism	313	22	5.61	3.92157	0.0495	0.0790133	Acp5 Batf2 Cd86 Cd8a Ighg1 Il1b Irf1 Irf4 Jchain Ncf1 Nlrc5 Plac8 Ptpn22 Rbpj Slc11a1 Slpi Spn Stat1;Stat4 Tmem173 Tnf Tnfrsf14 Trbc2
Immune/inflammation response	GO:0098609	cell-cell adhesion	582	38	10.43	3.64334	5.6e-05	0	Ass1 Ccl5 Cd2 Cd244 Cd27 Cd274 Cd3e Cd5 Cd80 Cd83 Cd86 Coro1a Ets1 Ezr Gimap5 Il18 Il1b Il1rn Irf1 Lag3 Lilrb4 Msn Myh9;Myh9l1 Myh9l1;Myh9 Nckap1l Pla2g2d Ptafr Ptpn22 Rasgrp1 Sell Sema4d Socs1 Spn Tgfbr2 Tnf Tnfrsf14 Zap70 Zc3h12d
	.GO:0007159	leukocyte cell-cell adhesion	263	34	4.71	7.21868	4.9e-09	0	Ass1 Ccl5 Cd244 Cd27 Cd274 Cd3e Cd5 Cd80 Cd83 Cd86 Coro1a Ets1 Ezr Gimap5 Il18 Il1b Irf1 Lag3 Lilrb4 Msn Nckap1l Pla2g2d Ptafr Ptpn22 Rasgrp1 Sell Sema4d Socs1 Spn Tgfbr2 Tnf Tnfrsf14 Zap70 Zc3h12d
	.GO:0022407	regulation of cell-cell adhesion	318	31	5.7	5.4386	4.7e-06	0	Ass1 Ccl5 Cd244 Cd27 Cd274 Cd3e Cd5 Cd80 Cd83 Cd86 Coro1a Ets1 Gimap5 Il18 Il1b Il1rn Irf1 Lag3 Lilrb4 Nckap1l Pla2g2d Ptafr Ptpn22 Rasgrp1 Socs1 Spn Tgfbr2 Tnf Tnfrsf14 Zap70 Zc3h12d
	..GO:1903037	regulation of leukocyte cell-cell adhesion	237	30	4.25	7.05882	0.01819	0.0428597	Ass1 Ccl5 Cd244 Cd27 Cd274 Cd3e Cd5 Cd80 Cd83 Cd86 Coro1a Ets1 Gimap5 Il18 Il1b Irf1 Lag3 Lilrb4 Nckap1l Pla2g2d Ptafr Ptpn22 Rasgrp1 Socs1 Spn Tgfbr2 Tnf Tnfrsf14 Zap70 Zc3h12d
Cell migration	GO:0051270	regulation of cellular component movement	832	37	14.91	2.48156	4.8e-05	0	Acp5 Adgra2 Adora3 Akt2 Arhgdib Ccdc39 Ccl5 Cd274 Cnn2 Coro1a Cxcr3 Diaph1 Ets1 Gnai2 Gpr18 Il18 Il1b Il1rn Iqgap1 Msn Myh9;Myh9l1 Myh9l1;Myh9 Mylk Nckap1l P2ry2 Ptafr Ptpn22 Ptprg Ptprj Rbpj Sell Sema4d Sh3bp1 Spn Tgfbr2 Tnfrsf14 Zswim4
	.GO:2000145	regulation of cell motility	764	35	13.7	2.55474	0.00298	0.0121253	Acp5 Adgra2 Adora3 Akt2 Arhgdib Ccl5 Cd274 Cnn2 Coro1a Cxcr3 Diaph1 Ets1 Gnai2 Gpr18 Il18 Il1b Il1rn Iqgap1 Msn Myh9;Myh9l1 Myh9l1;Myh9 Mylk Nckap1l P2ry2 Ptafr Ptpn22 Ptprg Ptprj Rbpj Sell Sema4d Sh3bp1 Spn Tgfbr2 Tnfrsf14
	..GO:0030334	regulation of cell migration	731	35	13.1	2.67176	0.00012	0	Acp5 Adgra2 Adora3 Akt2 Arhgdib Ccl5 Cd274 Cnn2 Coro1a Cxcr3 Diaph1 Ets1 Gnai2 Gpr18 Il18 Il1b Il1rn Iqgap1 Msn Myh9;Myh9l1 Myh9l1;Myh9 Mylk Nckap1l P2ry2 Ptafr Ptpn22 Ptprg Ptprj Rbpj Sell Sema4d Sh3bp1 Spn Tgfbr2 Tnfrsf14
	.GO:0051272	positive regulation of cellular component movement	477	23	8.55	2.69006	0.00441	0.0132019	Acp5 Adgra2 Adora3 Akt2 Ccl5 Cd274 Coro1a Diaph1 Ets1 Gnai2 Il18 Il1b Iqgap1 Mylk Nckap1l P2ry2 Ptafr Ptprj Sell Sema4d Spn Tgfbr2 Tnfrsf14
	..GO:2000147	positive regulation of cell motility	463	23	8.3	2.77108	0.01169	0.0250691	Acp5 Adgra2 Adora3 Akt2 Ccl5 Cd274 Coro1a Diaph1 Ets1 Gnai2 Il18 Il1b Iqgap1 Mylk Nckap1l P2ry2 Ptafr Ptprj Sell Sema4d Spn Tgfbr2 Tnfrsf14
	...GO:0030335	positive regulation of cell migration	451	23	8.08	2.84653	0.00857	0.0155132	Acp5 Adgra2 Adora3 Akt2 Ccl5 Cd274 Coro1a Diaph1 Ets1 Gnai2 Il18 Il1b Iqgap1 Mylk Nckap1l P2ry2 Ptafr Ptprj Sell Sema4d Spn Tgfbr2 Tnfrsf14
Immune/inflammation response	GO:0001775	cell activation	761	56	13.64	4.10557	2.5e-19	0	Adora3 B2m Batf2 Ccl5 Cd2 Cd244 Cd27 Cd274 Cd38 Cd3e Cd5 Cd80 Cd83 Cd86 Cd8a Coro1a Crlf2 Dclre1c Ddost Gimap5 Gpr18 Ikzf3 Il18 Il1b Il2rb Irf1 Irf4 Itk Lag3 Lat Lcp2 Lilrb4 Mafb Msn Myh9;Myh9l1 Myh9l1;Myh9 Nckap1l Nlrc3 Pla2g2d Plcl2 Psmb10 Ptafr Ptpn22 Ptprj Rasgrp1 Rbpj Rhoh Slc11a1 Socs1 Spn Tgfbr2 Tnf Tnfrsf14 Trbc2 Zap70 Zc3h12d
	.GO:0050865	regulation of cell activation	455	34	8.16	4.16667	1.8e-09	0	Adora3 Ccl5 Cd244 Cd27 Cd274 Cd38 Cd3e Cd5 Cd80 Cd83 Cd86 Coro1a Crlf2 Gimap5 Ikzf3 Il18 Il1b Irf1 Lag3 Lat Lilrb4 Nckap1l Pla2g2d Ptafr Ptpn22 Ptprj Rasgrp1 Socs1 Spn Tgfbr2 Tnfrsf14 Trbc2 Zap70 Zc3h12d
	..GO:0050866	negative regulation of cell activation	165	12	2.96	4.05405	0.00406	0.0132019	Cd274 Cd80 Cd86 Gimap5 Irf1 Lag3 Pla2g2d Ptpn22 Socs1 Spn Tnfrsf14 Zc3h12d
	..GO:0050867	positive regulation of cell activation	277	27	4.97	5.4326	3e-08	0	Adora3 Ccl5 Cd244 Cd27 Cd274 Cd38 Cd3e Cd5 Cd80 Cd83 Cd86 Coro1a Crlf2 Gimap5 Il18 Il1b Lilrb4 Nckap1l Ptafr Ptpn22 Ptprj Rasgrp1 Socs1 Spn Tgfbr2 Trbc2 Zap70
	...GO:0002696	positive regulation of leukocyte activation	264	26	4.73	5.49683	0.03674	0.0643944	Adora3 Ccl5 Cd244 Cd27 Cd274 Cd38 Cd3e Cd5 Cd80 Cd83 Cd86 Coro1a Crlf2 Gimap5 Il18 Il1b Lilrb4 Nckap1l Ptafr Ptpn22 Rasgrp1 Socs1 Spn Tgfbr2 Trbc2 Zap70
	....GO:0031294	lymphocyte costimulation	26	6	0.47	12.766	0.00254	0.0121253	Cd274 Cd3e Cd5 Cd80 Cd86 Spn
	..GO:0046634	regulation of alpha-beta T cell activation	90	14	1.61	8.69565	0.04196	0.071824	Cd244 Cd274 Cd3e Cd80 Cd83 Gimap5 Il18 Irf1 Nckap1l Ptpn22 Socs1 Tgfbr2 Tnfrsf14 Zap70
	.GO:0045321	leukocyte activation	664	54	11.9	4.53782	0.00013	0	Adora3 B2m Batf2 Ccl5 Cd2 Cd244 Cd27 Cd274 Cd38 Cd3e Cd5 Cd80 Cd83 Cd86 Cd8a Coro1a Crlf2 Dclre1c Ddost Gimap5 Gpr18 Ikzf3 Il18 Il1b Il2rb Irf1 Irf4 Itk Lag3 Lat Lcp2 Lilrb4 Mafb Msn Myh9;Myh9l1 Myh9l1;Myh9 Nckap1l Nlrc3 Pla2g2d Plcl2 Psmb10 Ptafr Ptpn22 Rasgrp1 Rbpj Rhoh Slc11a1 Socs1 Spn Tgfbr2 Tnfrsf14 Trbc2 Zap70 Zc3h12d
	..GO:0001773	myeloid dendritic cell activation	29	7	0.52	13.4615	0.02068	0.0535238	Batf2 Cd244 Cd86 Gimap5 Irf4 Rbpj Tgfbr2
	...GO:0043011	myeloid dendritic cell differentiation	18	6	0.32	18.75	0.00055	0.00232341	Batf2 Cd86 Gimap5 Irf4 Rbpj Tgfbr2
	..GO:0042110	T cell activation	395	42	7.08	5.9322	0.00994	0.0187503	B2m Ccl5 Cd2 Cd244 Cd27 Cd274 Cd3e Cd5 Cd80 Cd83 Cd86 Cd8a Coro1a Ddost Gimap5 Gpr18 Il18 Il1b Irf1 Irf4 Itk Lag3 Lat Lilrb4 Mafb Msn Myh9;Myh9l1 Myh9l1;Myh9 Nckap1l Nlrc3 Pla2g2d Psmb10 Ptpn22 Rasgrp1 Rhoh Slc11a1 Socs1 Spn Tgfbr2 Tnfrsf14 Zap70 Zc3h12d
	...GO:0036037	CD8-positive, alpha-beta T cell activation	21	7	0.38	18.4211	0.0145	0.0280899	Cd244 Cd274 Gpr18 Irf1 Nckap1l Ptpn22 Socs1
	....GO:2001185	regulation of CD8-positive, alpha-beta T cell activation	14	6	0.25	24	0.00776	0.0155132	Cd244 Cd274 Irf1 Nckap1l Ptpn22 Socs1
Immune/inflammation response	GO:0002684	positive regulation of immune system process	728	54	13.05	4.13793	2e-12	0	Acod1 Adora3 B2m C6 Ccl5 Cd244 Cd27 Cd274 Cd38 Cd3e Cd5 Cd80 Cd83 Cd86 Coro1a Crlf2 Ets1 Ezr Gbp5 Gimap5 Hcls1 Ighg1 Il18 Il1b Irf1 Irf4 Itk Lag3 Lcp2 Lilrb4 Nckap1l Nlrc5 Pik3ap1 Plcl2 Ptafr Ptpn22 Ptprj Rap1a Rasgrp1 RT1-A2 RT1-CE3 Sell Slc11a1 Socs1 Spn Stat1;Stat4 Tgfbr2 Tmem173 Tnf Tnfrsf14 Trat1 Trbc2 Unc93b1 Zap70
Immune/inflammation response	GO:0002683	negative regulation of immune system process	392	30	7.03	4.26743	1.6e-06	0	Acod1 Cd274 Cd80 Cd86 Cd96 Ezr Gimap5 Gpr171 Gpr18 Il18 Irf1 Irf4 Lag3 Lilrb4 Mafb NEWGENE_1311658;Pdcd1 Nlrc3 Nlrc5 Parp14 Pdcd1;NEWGENE_1311658 Pik3ap1 Pla2g2d Plcl2 Ptpn22 Ptprj Socs1 Spn Tnf Tnfrsf14 Zc3h12d
Cell adhesion	GO:0045785	positive regulation of cell adhesion	356	28	6.38	4.38871	1.7e-07	0	Ccl5 Cd244 Cd27 Cd274 Cd3e Cd5 Cd80 Cd83 Cd86 Coro1a Ets1 Gimap5 Il18 Il1b Iqgap1 Lilrb4 Myh9;Myh9l1 Myh9l1;Myh9 Nckap1l Ptafr Ptpn22 Ptprj Rasgrp1 Socs1 Spn Tgfbr2 Tnf Zap70
	.GO:0022409	positive regulation of cell-cell adhesion	205	24	3.67	6.53951	3.1e-05	0	Ccl5 Cd244 Cd27 Cd274 Cd3e Cd5 Cd80 Cd83 Cd86 Coro1a Ets1 Gimap5 Il18 Il1b Lilrb4 Nckap1l Ptafr Ptpn22 Rasgrp1 Socs1 Spn Tgfbr2 Tnf Zap70
Immune/inflammation response	GO:0006952	defense response	995	54	17.84	3.02691	4.1e-08	0	Acod1 Acp5 Adora3 Ass1 Batf2 C6 Ccl5 Cd86 Cd8a Cd96 Coro1a Crlf2 Cxcl11 Cxcr3 Ets1 Gbp5 Gimap5 Ighg1 Il18 Il1b Il1rn Irf1 Irf4 Itk Jchain Klrc2;Klrc3 Lag3 Lat Lsp1 MGC105567 Ncf1 Nlrc3 Nlrc5 Parp14 Pik3ap1 Plac8 Ptafr Ptpn22 Rasgrp1 Rbpj RGD1305184 Sla Slc11a1 Slpi Socs1 Spn Stat1;Stat4 Tmem173 Tnf Tnfrsf14 Trbc2 Trim25 Trim8 Unc93b1
	.GO:0002437	inflammatory response to antigenic stimulus	55	7	0.99	7.07071	0.03851	0.0686361	Ighg1 Il1b Il1rn Rasgrp1 Rbpj Spn Tnf
	.GO:0031347	regulation of defense response	478	28	8.57	3.26721	0.02776	0.0590092	Acod1 Acp5 Adora3 C6 Ccl5 Cd86 Cd96 Ets1 Gbp5 Gimap5 Ighg1 Il1b Irf1 Irf4 Lag3 Nlrc3 Nlrc5 Parp14 Pik3ap1 Ptpn22 Rasgrp1 Slpi Socs1 Spn Stat1;Stat4 Tmem173 Tnf Unc93b1
	..GO:0031349	positive regulation of defense response	283	19	5.07	3.74753	0.03734	0.0649988	Acod1 Adora3 Ccl5 Cd86 Ets1 Gbp5 Gimap5 Ighg1 Il1b Irf1 Irf4 Lag3 Nlrc5 Pik3ap1 Ptpn22 Rasgrp1 Tmem173 Tnf Unc93b1
	..GO:0002673	regulation of acute inflammatory response	52	6	0.93	6.45161	0.04031	0.0702833	C6 Ccl5 Ighg1 Il1b Spn Tnf
Peptide transport	GO:0090087	regulation of peptide transport	620	26	11.11	2.34023	0.00173	0.00644646	Akt2 Ccl5 Cd2 Cd244 Cd274 Cd38 Clec9a Crlf2 Ezr Fndc1 Hcls1 Il1b Myh9;Myh9l1 Myh9l1;Myh9 P3h1 Per2 Pkdcc Ptpn22 Rasgrp1 Rhbdf2 Socs1 Tmem173 Tnf Tnfrsf14 Unc93b1 Wipf1
	.GO:0051223	regulation of protein transport	590	26	10.58	2.45747	0.00013	0	Akt2 Ccl5 Cd2 Cd244 Cd274 Cd38 Clec9a Crlf2 Ezr Fndc1 Hcls1 Il1b Myh9;Myh9l1 Myh9l1;Myh9 P3h1 Per2 Pkdcc Ptpn22 Rasgrp1 Rhbdf2 Socs1 Tmem173 Tnf Tnfrsf14 Unc93b1 Wipf1
Immune/inflammation response	GO:0070661	leukocyte proliferation	249	24	4.46	5.38117	6.9e-07	0	Ccl5 Cd244 Cd274 Cd38 Cd3e Cd80 Cd86 Coro1a Ikzf3 Il18 Il1b Irf1 Msn Nckap1l Pla2g2d Plcl2 Psmb10 Ptpn22 Slc11a1 Spn Tgfbr2 Tnfrsf14 Zap70 Zc3h12d
	.GO:0070663	regulation of leukocyte proliferation	198	20	3.55	5.6338	2e-05	0	Ccl5 Cd244 Cd274 Cd38 Cd3e Cd80 Cd86 Coro1a Ikzf3 Il18 Il1b Irf1 Nckap1l Pla2g2d Ptpn22 Spn Tgfbr2 Tnfrsf14 Zap70 Zc3h12d
	..GO:0070665	positive regulation of leukocyte proliferation	130	15	2.33	6.43777	0.00012	0	Ccl5 Cd244 Cd274 Cd38 Cd3e Cd80 Cd86 Coro1a Il18 Il1b Nckap1l Ptpn22 Spn Tgfbr2 Zap70
	.GO:0046633	alpha-beta T cell proliferation	34	9	0.61	14.7541	0.0056	0.0155132	Cd244 Cd3e Cd80 Il18 Irf1 Ptpn22 Tgfbr2 Tnfrsf14 Zap70
	..GO:0046640	regulation of alpha-beta T cell proliferation	32	9	0.57	15.7895	0.00364	0.0123685	Cd244 Cd3e Cd80 Il18 Irf1 Ptpn22 Tgfbr2 Tnfrsf14 Zap70
	..GO:0046641	positive regulation of alpha-beta T cell proliferation	22	7	0.39	17.9487	0.02197	0.0535238	Cd244 Cd3e Cd80 Il18 Ptpn22 Tgfbr2 Zap70
Peptide transport	GO:0002790	peptide secretion	501	24	8.98	2.67261	0.00018	0.00232341	Ccl5 Cd2 Cd244 Cd274 Cd38 Clec9a Crlf2 Ezr Gbp5 Il1b Il1rn Lcp2 Myh9;Myh9l1 Myh9l1;Myh9 P3h1 Per2 Ptpn22 Rasgrp1 Rbpj Rhbdf2 Socs1 Tnf Tnfrsf14 Unc93b1
	.GO:0009306	protein secretion	470	24	8.43	2.84698	6.4e-05	0	Ccl5 Cd2 Cd244 Cd274 Cd38 Clec9a Crlf2 Ezr Gbp5 Il1b Il1rn Lcp2 Myh9;Myh9l1 Myh9l1;Myh9 P3h1 Per2 Ptpn22 Rasgrp1 Rbpj Rhbdf2 Socs1 Tnf Tnfrsf14 Unc93b1
	.GO:0050708	regulation of protein secretion	377	20	6.76	2.95858	0.02784	0.0590092	Ccl5 Cd2 Cd244 Cd274 Cd38 Clec9a Crlf2 Ezr Il1b Myh9;Myh9l1 Myh9l1;Myh9 P3h1 Per2 Ptpn22 Rasgrp1 Rhbdf2 Socs1 Tnf Tnfrsf14 Unc93b1
Intracellular signalling	GO:0023056	positive regulation of signaling	1414	53	25.35	2.09073	0.0012	0.00644646	Adora3 Agap2 Akap13 Akt2 Bnip2 Ccl5 Cd27 Cd38 Cd3e Cd8a Crlf2 Cxcl11 Cxcr3 Cyfip1 F10 Gadd45b Gnai2 Gpr174 Gpr18 Hcls1 Hcst Ift88 Il18 Il1b Il1rn Iqgap1 Lat Myh9;Myh9l1 Myh9l1;Myh9 Ncf1 Nlrc5 Parp14 Phb2 Pik3ap1 Psap Ptpn22 Ptprj Rap1a Rasgrp1 Rbpj Runx3 Sema4d Sla Slc1a3 Socs1 Stra6 Sulf2 Tbl1x Tnf Trat1 Trim25 Trim8 Zap70
	.GO:0009967	positive regulation of signal transduction	1246	51	22.34	2.2829	0.00475	0.0132019	Adora3 Agap2 Akap13 Akt2 Bnip2 Ccl5 Cd27 Cd3e Cd8a Crlf2 Cxcl11 Cxcr3 Cyfip1 F10 Gadd45b Gnai2 Gpr174 Gpr18 Hcls1 Hcst Ift88 Il18 Il1b Il1rn Iqgap1 Lat Myh9;Myh9l1 Myh9l1;Myh9 Ncf1 Nlrc5 Parp14 Phb2 Pik3ap1 Psap Ptpn22 Ptprj Rap1a Rasgrp1 Rbpj Runx3 Sema4d Sla Socs1 Stra6 Sulf2 Tbl1x Tnf Trat1 Trim25 Trim8 Zap70
	..GO:1902533	positive regulation of intracellular signal transduction	819	41	14.68	2.79292	3.5e-05	0	Adora3 Agap2 Akap13 Bnip2 Ccl5 Cd27 Cd3e Cd8a Crlf2 Cxcl11 Cxcr3 F10 Gadd45b Gnai2 Gpr174 Gpr18 Hcls1 Hcst Il18 Il1b Il1rn Iqgap1 Myh9;Myh9l1 Myh9l1;Myh9 Ncf1 Parp14 Phb2 Pik3ap1 Psap Ptpn22 Ptprj Rap1a Rasgrp1 Sema4d Socs1 Stra6 Tnf Trat1 Trim25 Trim8 Zap70
	...GO:0050850	positive regulation of calcium-mediated signaling	46	6	0.82	7.31707	0.01445	0.0280899	Adora3 Cd3e Cd8a Tnf Trat1 Zap70
Immune/inflammation response	GO:0071216	cellular response to biotic stimulus	211	15	3.78	3.96825	0.00065	0.00232341	Acod1 Ass1 Ccl5 Cd274 Cd80 Cd86 Cxcl11 Il18 Il1b Il1rn P2ry2 Ptafr Ptpn22 Stat1;Stat4 Tnf
	.GO:0071222	cellular response to lipopolysaccharide	183	15	3.28	4.57317	0.00061	0.00232341	Acod1 Ass1 Ccl5 Cd274 Cd80 Cd86 Cxcl11 Il18 Il1b Il1rn P2ry2 Ptafr Ptpn22 Stat1;Stat4 Tnf
	.GO:0031663	lipopolysaccharide-mediated signaling pathway	46	8	0.82	9.7561	0.0001	0	Acod1 Ccl5 Il18 Il1b Ptafr Ptpn22 Stat1;Stat4 Tnf
Development/differentiation	GO:0042127	regulation of cell proliferation	1340	50	24.02	2.0816	0.00041	0.00232341	Adora3 Agap2 Akt2 Ccl5 Cd244 Cd274 Cd38 Cd3e Cd80 Cd86 Cnn2 Coro1a Crlf2 Ctsz Cxcl11 Cxcr3 Ets1 Gnai2 Grn Hcls1 Ift88 Ikzf3 Il18 Il1b Irf1 Itk Nckap1l Nlrc3 Parp10 Per2 Phb2 Pias1 Pla2g2d Plac8 Ptafr Ptpn22 Ptprj Rassf5 Rbpj Runx3 Sla Spn Stat1;Stat4 Sulf2 Tead1 Tgfbr2 Tnf Tnfrsf14 Zap70 Zc3h12d
	.GO:0048661	positive regulation of smooth muscle cell proliferation	100	8	1.79	4.46927	0.01852	0.0429745	Ccl5 Gnai2 Il18 Ptafr Rbpj Stat1;Stat4 Tgfbr2 Tnf
	.GO:0008285	negative regulation of cell proliferation	573	23	10.27	2.23953	0.04021	0.0702833	Adora3 Cd274 Cd80 Cd86 Cxcr3 Ift88 Il1b Irf1 Nlrc3 Parp10 Per2 Phb2 Pla2g2d Ptprj Rassf5 Rbpj Runx3 Spn Stat1;Stat4 Tgfbr2 Tnf Tnfrsf14 Zc3h12d
Intracellular signalling	GO:0097696	STAT cascade	100	10	1.79	5.58659	0.00077	0.00232341	Agap2 Ccl5 Crlf2 Hcls1 Il18 Irf1 Parp14 Socs1 Stat1;Stat4 Stra6
	.GO:1904892	regulation of STAT cascade	86	9	1.54	5.84416	0.00369	0.0123685	Agap2 Ccl5 Crlf2 Hcls1 Il18 Irf1 Parp14 Socs1 Stra6
	..GO:1904894	positive regulation of STAT cascade	59	8	1.06	7.54717	0.00683	0.0155132	Agap2 Ccl5 Crlf2 Hcls1 Il18 Parp14 Socs1 Stra6
Viral process	GO:0050792	regulation of viral process	156	8	2.8	2.85714	0.01184	0.026082	Ccl5 Fam111a Parp10 Slpi Stat1;Stat4 Tnf Trim25 Trim8
	.GO:0048525	negative regulation of viral process	80	8	1.43	5.59441	0.00045	0.00232341	Ccl5 Fam111a Parp10 Slpi Stat1;Stat4 Tnf Trim25 Trim8
	.GO:1903901	negative regulation of viral life cycle	64	7	1.15	6.08696	0.00228	0.0096537	Ccl5 Fam111a Parp10 Slpi Tnf Trim25 Trim8
Cytoskeleton	GO:0030865	cortical cytoskeleton organization	50	6	0.9	6.66667	0.00075	0.00232341	Ezr Fmnl2 Nckap1l Rhoh Tnf Wipf1
Metabolic process	GO:0031401	positive regulation of protein modification process	1011	39	18.12	2.15232	0.00017	0.00232341	Agap2 Akap13 Akt2 Bnip2 Ccl5 Cd27 Cd3e Cd80 Fndc1 Gadd45b Gnai2 Hcls1 Hist1h1b Il18 Il1b Il1rn Iqgap1 Lat Lcp2 Myh9;Myh9l1 Myh9l1;Myh9 Ncf1 Nckap1l Parp14 Phb2 Pias1 Psap Ptpn22 Rap1a Rasgrp1 Rassf5 Sema4d Slc11a1 Socs1 Spn Tead1 Tgfbr2 Tnf Tnfrsf14
Intracellular signalling	GO:0010562	positive regulation of phosphorus metabolic process	921	38	16.51	2.30164	0.0002	0.00232341	Agap2 Akap13 Akt2 Bnip2 Ccl5 Cd244 Cd27 Cd3e Cd80 Fndc1 Gadd45b Gnai2 Hcls1 Il18 Il1b Il1rn Iqgap1 Lat Lcp2 Myh9;Myh9l1 Myh9l1;Myh9 Ncf1 Nckap1l Parp14 Phb2 Psap Ptafr Ptpn22 Rap1a Rasgrp1 Sema4d Slc11a1 Socs1 Spn Tead1 Tgfbr2 Tnf Tnfrsf14
	.GO:0045937	positive regulation of phosphate metabolic process	921	38	16.51	2.30164	0.00022	0.00232341	Agap2 Akap13 Akt2 Bnip2 Ccl5 Cd244 Cd27 Cd3e Cd80 Fndc1 Gadd45b Gnai2 Hcls1 Il18 Il1b Il1rn Iqgap1 Lat Lcp2 Myh9;Myh9l1 Myh9l1;Myh9 Ncf1 Nckap1l Parp14 Phb2 Psap Ptafr Ptpn22 Rap1a Rasgrp1 Sema4d Slc11a1 Socs1 Spn Tead1 Tgfbr2 Tnf Tnfrsf14
	..GO:0042327	positive regulation of phosphorylation	857	36	15.36	2.34375	0.01374	0.0263416	Agap2 Akap13 Akt2 Bnip2 Ccl5 Cd27 Cd3e Cd80 Fndc1 Gadd45b Gnai2 Hcls1 Il18 Il1b Il1rn Iqgap1 Lat Lcp2 Myh9;Myh9l1 Myh9l1;Myh9 Ncf1 Nckap1l Parp14 Phb2 Psap Ptpn22 Rap1a Rasgrp1 Sema4d Slc11a1 Socs1 Spn Tead1 Tgfbr2 Tnf Tnfrsf14
	...GO:0001934	positive regulation of protein phosphorylation	817	36	14.65	2.45734	0.00431	0.0132019	Agap2 Akap13 Akt2 Bnip2 Ccl5 Cd27 Cd3e Cd80 Fndc1 Gadd45b Gnai2 Hcls1 Il18 Il1b Il1rn Iqgap1 Lat Lcp2 Myh9;Myh9l1 Myh9l1;Myh9 Ncf1 Nckap1l Parp14 Phb2 Psap Ptpn22 Rap1a Rasgrp1 Sema4d Slc11a1 Socs1 Spn Tead1 Tgfbr2 Tnf Tnfrsf14
Response to molecule	GO:0034097	response to cytokine	793	37	14.22	2.60197	0.00021	0.00232341	Acod1 Acp5 Ass1 Ccl5 Cd27 Cd274 Cd38 Cd86 Coro1a Crlf2 Cxcl11 Cxcr3 Ddost Ets1 Gbp3 Gbp5 Hcls1 Il10ra Il18 Il18bp Il1b Il1rn Il2rb Irf1 Lrba MGC105567 Nlrc5 P2ry2 Parp14 RGD1305184 Slc11a1 Socs1 Stat1;Stat4 Tmem173 Tnf Tnfrsf14 Trim25
	.GO:0035456	response to interferon-beta	39	6	0.7	8.57143	0.00716	0.0155132	Acod1 Irf1 MGC105567 RGD1305184 Stat1;Stat4 Tmem173
	..GO:0035458	cellular response to interferon-beta	30	6	0.54	11.1111	0.00141	0.00644646	Acod1 Irf1 MGC105567 RGD1305184 Stat1;Stat4 Tmem173
	.GO:0071345	cellular response to cytokine stimulus	684	31	12.26	2.52855	0.00717	0.0155132	Acod1 Ass1 Ccl5 Cd27 Cd86 Coro1a Crlf2 Cxcl11 Cxcr3 Gbp3 Gbp5 Hcls1 Il10ra Il18 Il18bp Il1b Il1rn Il2rb Irf1 Lrba MGC105567 Nlrc5 P2ry2 Parp14 RGD1305184 Socs1 Stat1;Stat4 Tmem173 Tnf Tnfrsf14 Trim25
	..GO:0019221	cytokine-mediated signaling pathway	295	17	5.29	3.21361	0.01915	0.048536	Ccl5 Cd27 Crlf2 Cxcl11 Cxcr3 Il10ra Il18 Il1b Il1rn Il2rb Irf1 Nlrc5 Parp14 Socs1 Stat1;Stat4 Tnf Tnfrsf14
	.GO:0034341	response to interferon-gamma	130	12	2.33	5.15021	0.02785	0.0590092	Acod1 Ass1 Ccl5 Cd86 Gbp5 Il18 Irf1 Nlrc5 Parp14 Slc11a1 Socs1 Stat1;Stat4
	..GO:0071346	cellular response to interferon-gamma	106	10	1.9	5.26316	0.01416	0.0263416	Acod1 Ass1 Ccl5 Gbp5 Il18 Irf1 Nlrc5 Parp14 Socs1 Stat1;Stat4
Transport	GO:0051050	positive regulation of transport	868	35	15.56	2.24936	0.00079	0.00232341	Adora3 Akt2 B2m Ccl5 Cd2 Cd244 Cd274 Cd38 Clec9a Crlf2 Cxcl11 Cxcr3 Ezr Gimap5 Gnai2 Hcls1 Ighg1 Il1b Mllt6 Msn Myh9;Myh9l1 Myh9l1;Myh9 Mylk Nckap1l P2ry2 Ptafr Ptpn22 Rap1a Rasgrp1 Slc11a1 Tmem173 Tnf Tnfrsf14 Unc93b1 Wipf1
Secretion	GO:0032940	secretion by cell	835	31	14.97	2.07081	0.00023	0.00232341	Adora3 Ccl5 Cd2 Cd244 Cd274 Cd38 Clec9a Coro1a Crlf2 Ezr Gbp5 Gnai2 Il1b Il1rn Lat Lcp2 Ly6e Myh9;Myh9l1 Myh9l1;Myh9 P3h1 Per2 Ptafr Ptpn22 Rap1a Rasgrp1 Rbpj Rhbdf2 Socs1 Tnf Tnfrsf14 Unc93b1
	.GO:1903530	regulation of secretion by cell	636	25	11.4	2.19298	0.00693	0.0155132	Adora3 Ccl5 Cd2 Cd244 Cd274 Cd38 Clec9a Crlf2 Ezr Gnai2 Il1b Il1rn Myh9;Myh9l1 Myh9l1;Myh9 P3h1 Per2 Ptafr Ptpn22 Rap1a Rasgrp1 Rhbdf2 Socs1 Tnf Tnfrsf14 Unc93b1
	..GO:1903532	positive regulation of secretion by cell	365	17	6.54	2.59939	0.02372	0.0572772	Adora3 Cd2 Cd244 Cd274 Cd38 Clec9a Crlf2 Ezr Il1b Myh9;Myh9l1 Myh9l1;Myh9 Ptafr Ptpn22 Rasgrp1 Tnf Tnfrsf14 Unc93b1
	...GO:0050714	positive regulation of protein secretion	231	15	4.14	3.62319	0.03065	0.0619644	Cd2 Cd244 Cd274 Cd38 Clec9a Crlf2 Ezr Il1b Myh9;Myh9l1 Myh9l1;Myh9 Ptpn22 Rasgrp1 Tnf Tnfrsf14 Unc93b1
Phagocytosis	GO:0098657	import into cell	570	26	10.22	2.54403	0.00024	0.00232341	B2m Cap1 Cd5 Clec9a Cnn2 Coro1a Dennd1c Ezr Grn Ighg1 Il1b Lgals3bp LOC100911215 Myh9;Myh9l1 Myh9l1;Myh9 Nckap1l Per2 Rap1a Rhoh Sh3bp1 Slc11a1 Slc1a3 Tgfbr2 Tnf Trbc2 Wipf1
	.GO:0006897	endocytosis	506	24	9.07	2.64609	0.00339	0.0123685	B2m Cap1 Cd5 Clec9a Cnn2 Coro1a Dennd1c Ezr Grn Ighg1 Il1b Lgals3bp LOC100911215 Myh9;Myh9l1 Myh9l1;Myh9 Nckap1l Rap1a Rhoh Sh3bp1 Slc11a1 Tgfbr2 Tnf Trbc2 Wipf1
	..GO:0006909	phagocytosis	152	13	2.72	4.77941	0.00995	0.0187503	Cnn2 Coro1a Ighg1 Il1b Myh9;Myh9l1 Myh9l1;Myh9 Nckap1l Rap1a Rhoh Sh3bp1 Slc11a1 Tnf Trbc2
	...GO:0050764	regulation of phagocytosis	74	9	1.33	6.76692	0.00132	0.00644646	Cnn2 Ighg1 Il1b Myh9;Myh9l1 Myh9l1;Myh9 Nckap1l Rap1a Slc11a1 Tnf
Cell adhesion	GO:0007162	negative regulation of cell adhesion	228	16	4.09	3.91198	0.00044	0.00232341	Acp5 Ass1 Cd274 Cd80 Cd86 Gimap5 Il1rn Irf1 Lag3 Pla2g2d Ptpn22 Sema4d Socs1 Spn Tnfrsf14 Zc3h12d
	.GO:0022408	negative regulation of cell-cell adhesion	144	14	2.58	5.42636	0.03223	0.0619644	Ass1 Cd274 Cd80 Cd86 Gimap5 Il1rn Irf1 Lag3 Pla2g2d Ptpn22 Socs1 Spn Tnfrsf14 Zc3h12d
Transport	GO:0032880	regulation of protein localization	856	31	15.34	2.02086	0.00787	0.0155132	Akt2 Ccl5 Cd2 Cd244 Cd274 Cd38 Clec9a Crlf2 Ezr Fndc1 Hcls1 Il1b Iqgap1 Lilrb4 Msn Myh9;Myh9l1 Myh9l1;Myh9 P3h1 Per2 Pkdcc Ptpn22 Rasgrp1 Rassf5 Rhbdf2 Socs1 Tmem173 Tnf Tnfrsf14 Trim8 Unc93b1 Wipf1
	.GO:1900180	regulation of protein localization to nucleus	116	6	2.08	2.88462	0.0425	0.071824	Hcls1 Lilrb4 Ptpn22 Rassf5 Tmem173 Trim8
	.GO:0070201	regulation of establishment of protein localization	611	26	10.95	2.37443	0.00092	0.00484103	Akt2 Ccl5 Cd2 Cd244 Cd274 Cd38 Clec9a Crlf2 Ezr Fndc1 Hcls1 Il1b Myh9;Myh9l1 Myh9l1;Myh9 P3h1 Per2 Pkdcc Ptpn22 Rasgrp1 Rhbdf2 Socs1 Tmem173 Tnf Tnfrsf14 Unc93b1 Wipf1
	..GO:1904951	positive regulation of establishment of protein localization	376	19	6.74	2.81899	0.00306	0.0123685	Akt2 Cd2 Cd244 Cd274 Cd38 Clec9a Crlf2 Ezr Hcls1 Il1b Myh9;Myh9l1 Myh9l1;Myh9 Ptpn22 Rasgrp1 Tmem173 Tnf Tnfrsf14 Unc93b1 Wipf1
	...GO:0051222	positive regulation of protein transport	363	19	6.51	2.91859	0.00228	0.0096537	Akt2 Cd2 Cd244 Cd274 Cd38 Clec9a Crlf2 Ezr Hcls1 Il1b Myh9;Myh9l1 Myh9l1;Myh9 Ptpn22 Rasgrp1 Tmem173 Tnf Tnfrsf14 Unc93b1 Wipf1
Metabolic process	GO:0072593	reactive oxygen species metabolic process	228	11	4.09	2.68949	0.00323	0.0123685	Acod1 Acp5 Akt2 Ass1 Gimap5 Gnai2 Il18 Il1b Ncf1 Tgfbr2 Tnf
	.GO:2000377	regulation of reactive oxygen species metabolic process	165	10	2.96	3.37838	0.00547	0.0155132	Acod1 Acp5 Akt2 Ass1 Gimap5 Gnai2 Il18 Il1b Tgfbr2 Tnf
	..GO:2000379	positive regulation of reactive oxygen species metabolic process	92	8	1.65	4.84848	0.00301	0.0123685	Acod1 Akt2 Ass1 Gnai2 Il18 Il1b Tgfbr2 Tnf
	.GO:1903409	reactive oxygen species biosynthetic process	96	7	1.72	4.06977	0.00195	0.00644646	Acp5 Akt2 Ass1 Gimap5 Il1b Ncf1 Tnf
	..GO:1903426	regulation of reactive oxygen species biosynthetic process	80	6	1.43	4.1958	0.0106	0.0189481	Acp5 Akt2 Ass1 Gimap5 Il1b Tnf
	...GO:0045428	regulation of nitric oxide biosynthetic process	57	6	1.02	5.88235	0.00212	0.0091494	Acp5 Akt2 Ass1 Gimap5 Il1b Tnf
Cell morphology	GO:0008360	regulation of cell shape	139	9	2.49	3.61446	0.00165	0.00644646	Coro1a Diaph1 Ezr Msn Myh9;Myh9l1 Myh9l1;Myh9 Rhoh Sema4d Wipf1
Metabolic process	GO:0042133	neurotransmitter metabolic process	125	7	2.24	3.125	0.00776	0.0155132	Acp5 Akt2 Ass1 Gimap5 Il1b Slc1a3 Tnf
	.GO:0042136	neurotransmitter biosynthetic process	87	7	1.56	4.48718	0.00108	0.00644646	Acp5 Akt2 Ass1 Gimap5 Il1b Slc1a3 Tnf
Development/differentiation	GO:0003158	endothelium development	115	7	2.06	3.39806	0.00925	0.0158139	Ezr Ift88 Il1b Msn Rap1a Rbpj Tnf
	.GO:0045446	endothelial cell differentiation	98	7	1.76	3.97727	0.00194	0.00644646	Ezr Ift88 Il1b Msn Rap1a Rbpj Tnf
	.GO:0001885	endothelial cell development	60	6	1.08	5.55556	0.01068	0.0189826	Ezr Ift88 Il1b Msn Rap1a Tnf
Metabolic process	GO:2001057	reactive nitrogen species metabolic process	72	6	1.29	4.65116	0.00274	0.0121253	Acp5 Akt2 Ass1 Gimap5 Il1b Tnf
	.GO:0046209	nitric oxide metabolic process	69	6	1.24	4.83871	0.00311	0.0123685	Acp5 Akt2 Ass1 Gimap5 Il1b Tnf
	..GO:0006809	nitric oxide biosynthetic process	66	6	1.18	5.08475	0.0014	0.00644646	Acp5 Akt2 Ass1 Gimap5 Il1b Tnf
Development/differentiation	GO:0051241	negative regulation of multicellular organismal process	1008	39	18.07	2.15827	0.00134	0.00644646	Acod1 Acp5 Arhgdib B2m Cd274 Cd38 Cd83 Cd86 Cd96 Ctsz Cxcr3 Ezr Gimap5 Gnai2 Gpr171 Gpr18 Il1b Irf1 Lag3 Lilrb4 Mafb Ncf1 Nckap1l NEWGENE_1311658;Pdcd1 Nlrc3 P2ry2 Pdcd1;NEWGENE_1311658 Phb2 Plac8 Ptpn22 Ptprg Rbpj RT1-A2 Sema4d Slc11a1 Socs1 Stat1;Stat4 Tgfbr2 Tnf
Cell communication	GO:0010647	positive regulation of cell communication	1408	53	25.24	2.09984	0.00114	0.00644646	Adora3 Agap2 Akap13 Akt2 Bnip2 Ccl5 Cd27 Cd38 Cd3e Cd8a Crlf2 Cxcl11 Cxcr3 Cyfip1 F10 Gadd45b Gnai2 Gpr174 Gpr18 Hcls1 Hcst Ift88 Il18 Il1b Il1rn Iqgap1 Lat Myh9;Myh9l1 Myh9l1;Myh9 Ncf1 Nlrc5 Parp14 Phb2 Pik3ap1 Psap Ptpn22 Ptprj Rap1a Rasgrp1 Rbpj Runx3 Sema4d Sla Slc1a3 Socs1 Stra6 Sulf2 Tbl1x Tnf Trat1 Trim25 Trim8 Zap70
Intracellular signalling	GO:0018212	peptidyl-tyrosine modification	304	19	5.45	3.48624	0.00119	0.00644646	Ccl5 Cd3e Cd80 Clk3 Hcls1 Il18 Iqgap1 Irf1 Itk Mvp Ncf1 Parp14 Pkdcc Ptpn22 Sema4d Sla Socs1 Tnfrsf14 Zap70
	.GO:0018108	peptidyl-tyrosine phosphorylation	301	19	5.4	3.51852	0.00281	0.0121253	Ccl5 Cd3e Cd80 Clk3 Hcls1 Il18 Iqgap1 Irf1 Itk Mvp Ncf1 Parp14 Pkdcc Ptpn22 Sema4d Sla Socs1 Tnfrsf14 Zap70
	..GO:0050730	regulation of peptidyl-tyrosine phosphorylation	210	14	3.76	3.7234	0.02791	0.0590092	Ccl5 Cd3e Cd80 Hcls1 Il18 Iqgap1 Irf1 Mvp Ncf1 Parp14 Ptpn22 Sema4d Socs1 Tnfrsf14
	...GO:0050732	negative regulation of peptidyl-tyrosine phosphorylation	46	6	0.82	7.31707	0.00974	0.0187503	Il18 Irf1 Mvp Parp14 Sema4d Socs1
Cytoskeleton	GO:0030036	actin cytoskeleton organization	554	20	9.93	2.0141	0.00223	0.0096537	Actb Akap13 Arhgdib Cap1 Cnn2 Coro1a Cyfip1 Diaph1 Ezr Fmnl2 Hcls1 Mkl1 Myh9;Myh9l1 Myh9l1;Myh9 Nckap1l Rhoh Sh3bp1 Tnf Tpm3 Wipf1
Phagocytosis	GO:0060627	regulation of vesicle-mediated transport	427	18	7.65	2.35294	0.00933	0.0158139	Adora3 Akt2 B2m Cnn2 Coro1a Ezr Gnai2 Ighg1 Il1b Msn Myh9;Myh9l1 Myh9l1;Myh9 Nckap1l Pkdcc Ptafr Rap1a Slc11a1 Tnf
	.GO:0045807	positive regulation of endocytosis	144	9	2.58	3.48837	0.03561	0.0622489	B2m Ighg1 Il1b Myh9;Myh9l1 Myh9l1;Myh9 Nckap1l Rap1a Slc11a1 Tnf
	..GO:0050766	positive regulation of phagocytosis	51	8	0.91	8.79121	0.00252	0.0121253	Ighg1 Il1b Myh9;Myh9l1 Myh9l1;Myh9 Nckap1l Rap1a Slc11a1 Tnf
Cell migration	GO:0040017	positive regulation of locomotion	490	24	8.78	2.73349	0.00364	0.0123685	Acp5 Adgra2 Adora3 Akt2 Ccl5 Cd274 Coro1a Cxcr3 Diaph1 Ets1 Gnai2 Il18 Il1b Iqgap1 Mylk Nckap1l P2ry2 Ptafr Ptprj Sell Sema4d Spn Tgfbr2 Tnfrsf14
Gene expression	GO:0051090	regulation of DNA-binding transcription factor activity	334	16	5.99	2.67112	0.0035	0.0123685	Acod1 Adora3 Hcls1 Il18 Il1b Nlrc3 Nlrc5 Parp10 Phb2 Taf12 Tmem173 Tnf Traf1 Trim25 Trim34 Trim8
	.GO:0051091	positive regulation of DNA-binding transcription factor activity	210	11	3.76	2.92553	0.03416	0.0622489	Hcls1 Il18 Il1b Phb2 Taf12 Tmem173 Tnf Traf1 Trim25 Trim34 Trim8
	GO:0043901	negative regulation of multi-organism process	143	10	2.56	3.90625	0.00416	0.0132019	Acod1 Arhgdib Ccl5 Fam111a Parp10 Slpi Stat1;Stat4 Tnf Trim25 Trim8
Response to molecule	GO:0033993	response to lipid	984	39	17.64	2.21088	0.00435	0.0132019	Acod1 Acp5 Akap13 Ass1 Ccl5 Cd274 Cd38 Cd80 Cd86 Cd96 Cxcl11 Dnmt3a Eef2 Elk1 Ets1 Grn Il10ra Il18 Il18bp Il1b Il1rn Irf1 Msn Nlrc3 P2ry2 Phb2 Ptafr Ptpn22 Sell Slc11a1 Slpi Socs1 Stat1;Stat4 Stra6 Tbl1x Tead1 Tgfbr2 Tnf Trim25
Intracellular signalling	GO:1902531	regulation of intracellular signal transduction	1399	53	25.08	2.11324	0.004	0.0132019	Adora3 Agap2 Aida Akap13 Arhgdib Arhgef3 Bnip2 Ccl5 Cd27 Cd3e Cd8a Crlf2 Cxcl11 Cxcr3 Dusp2 Ezr F10 Gadd45b Gnai2 Gpr174 Gpr18 Hcls1 Hcst Il18 Il1b Il1rn Iqgap1 Irf1 Myh9;Myh9l1 Myh9l1;Myh9 Ncf1 Nlrc3 Parp14 Phb2 Pik3ap1 Psap Ptpn22 Ptprj Rap1a Rasa4 Rasgrp1 Rhoh Sema4d Sh3bp1 Sipa1l3 Socs1 Stat1;Stat4 Stra6 Tnf Trat1 Trim25 Trim8 Zap70
Cell cycle	GO:0048872	homeostasis of number of cells	267	13	4.79	2.71399	0.00709	0.0155132	B2m Cd7 Coro1a Ets1 Gimap5 Gpr174 Hcls1 Ift88 Il18 Lat Mafb Nckap1l Stat1;Stat4
Transport	GO:0015849	organic acid transport	239	12	4.28	2.80374	0.00825	0.0155132	Akt2 Il1b Il1rn P2ry2 Per2 Pla2g2d Psap Slc11a1 Slc1a3 Slc27a2 Stra6 Tnf
	.GO:0046942	carboxylic acid transport	238	12	4.27	2.8103	0.02123	0.0535238	Akt2 Il1b Il1rn P2ry2 Per2 Pla2g2d Psap Slc11a1 Slc1a3 Slc27a2 Stra6 Tnf
	.GO:0032890	regulation of organic acid transport	63	6	1.13	5.30973	0.01138	0.0227076	Akt2 Il1b Il1rn P2ry2 Per2 Tnf
Cell death	GO:0071887	leukocyte apoptotic process	102	7	1.83	3.82514	0.02872	0.0614781	Ccl5 Cd27 Cd274 Hcls1 Il18 NEWGENE_1311658;Pdcd1 Pdcd1;NEWGENE_1311658
	.GO:2000106	regulation of leukocyte apoptotic process	85	7	1.52	4.60526	0.00605	0.0155132	Ccl5 Cd27 Cd274 Hcls1 Il18 NEWGENE_1311658;Pdcd1 Pdcd1;NEWGENE_1311658
Cell communication	GO:0034329	cell junction assembly	189	7	3.39	2.0649	0.03631	0.0643944	Iqgap1 Myh9;Myh9l1 Myh9l1;Myh9 Ptprj Rap1a Sh3bp1 Tnf
	.GO:1901888	regulation of cell junction assembly	74	6	1.33	4.51128	0.00766	0.0155132	Iqgap1 Myh9;Myh9l1 Myh9l1;Myh9 Ptprj Rap1a Tnf
Cell death	GO:0031343	positive regulation of cell killing	66	6	1.18	5.08475	0.00951	0.0158139	B2m Gimap5 Lag3 Rasgrp1 RT1-A2 RT1-CE3
Transport	GO:0044070	regulation of anion transport	95	7	1.7	4.11765	0.01066	0.0189826	Akt2 Il1b Il1rn P2ry2 Per2 Ptafr Tnf
Cellular component organisation	GO:0007163	establishment or maintenance of cell polarity	196	9	3.51	2.5641	0.01238	0.0263416	Cap1 Ezr Msn Myh9;Myh9l1 Myh9l1;Myh9 Nckap1l Rhoh Sh3bp1 Sipa1l3
Metabolic process	GO:0016042	lipid catabolic process	214	8	3.84	2.08333	0.01417	0.0263416	Akt2 Gimap5 Gm2a Il1b Pla2g2d Plcl2 Slc27a2 Tnf
Response to molecule	GO:0060359	response to ammonium ion	150	8	2.69	2.97398	0.02224	0.0535238	Ass1 Ccl5 Diaph1 Dnmt3a Gnai2 Il1b Ly6e Ptafr
	.GO:0071242	cellular response to ammonium ion	63	6	1.13	5.30973	0.01311	0.0263416	Ass1 Ccl5 Diaph1 Gnai2 Ly6e Ptafr
Metabolic process	GO:0072503	cellular divalent inorganic cation homeostasis	379	14	6.79	2.06186	0.01317	0.0263416	Ccl5 Cd38 Coro1a Cxcl11 Cxcr3 Diaph1 Gimap5 Gpr174 Gpr18 Il1b Myh9;Myh9l1 Myh9l1;Myh9 P2ry2 Slc11a1
Metabolic process	GO:0031400	negative regulation of protein modification process	517	20	9.27	2.1575	0.0149	0.0280899	Aida Dusp2 Ezr Gadd45b Gnai2 Il18 Il1b Irf1 Mllt6 Mvp Nckap1l P3h1 Parp10 Parp14 Per2 Ptpn22 Ptprj Sema4d Socs1 Tnf
Response to molecule	GO:0035690	cellular response to drug	396	18	7.1	2.53521	0.01653	0.0299553	Acod1 Actb Ass1 Ccl5 Dnmt3a Ets1 Gnai2 Hk3 Il18 Il18bp Il1b Ly6e Mylk Psap Ptafr Ptpn22 Rap1a Tnf
Cell migration	GO:0006935	chemotaxis	423	18	7.58	2.37467	0.02426	0.058127	Adgra2 Akt2 Ccl5 Coro1a Cxcl11 Cxcr3 Cyfip1 Gpr18 Il1b Il1rn Lsp1 Nckap1l Ptafr Ptprj Runx3 Sell Sema4d Zswim4
Development/differentiation	GO:1902115	regulation of organelle assembly	151	7	2.71	2.58303	0.02737	0.0590092	Akap13 Ezr Ift88 Msn Sept9 Tbc1d30 Tnf
Development/differentiation	GO:0055123	digestive system development	124	7	2.22	3.15315	0.02933	0.0614781	Ass1 Ccdc39 Il18 Pkdcc Stra6 Tgfbr2 Tnf
	.GO:0048565	digestive tract development	112	7	2.01	3.48259	0.03198	0.0619644	Ass1 Ccdc39 Il18 Pkdcc Stra6 Tgfbr2 Tnf
Response to molecule	GO:0014074	response to purine-containing compound	182	9	3.26	2.76074	0.03073	0.0619644	Ass1 Ezr Il18 Il1b P2ry2 Ptafr Rap1a Sell Stat1;Stat4
Cell migration	GO:0040013	negative regulation of locomotion	283	13	5.07	2.5641	0.03606	0.0643944	Adora3 Arhgdib Cnn2 Gpr18 Il1rn Myh9;Myh9l1 Myh9l1;Myh9 Ptprg Ptprj Rbpj Sema4d Trim25 Trim8
Intracellular signalling	GO:0007249	I-kappaB kinase/NF-kappaB signaling	175	10	3.14	3.18471	0.03978	0.0700142	Akap13 Il1b Il1rn Irf1 Nlrc3 Rhoh Stat1;Stat4 Tnf Trim25 Trim8
Development/differentiation	GO:0060541	respiratory system development	224	10	4.02	2.48756	0.0425	0.071824	Ass1 Ccdc39 Ctsz Ift88 Il18 Pkdcc Rbpj Stra6 Tgfbr2 Tnf
Cell migration	GO:0014812	muscle cell migration	98	7	1.76	3.97727	0.04291	0.0718719	Ccl5 Il18 Iqgap1 Myh9;Myh9l1 Myh9l1;Myh9 P2ry2 Rbpj
Development/differentiation	GO:0002064	epithelial cell development	199	8	3.57	2.2409	0.04362	0.0754615	Ezr Ift88 Il1b Msn Rap1a Sipa1l3 St14 Tnf
Transport	GO:0051924	regulation of calcium ion transport	214	9	3.84	2.34375	0.04543	0.0782815	Ccl5 Coro1a Cxcl11 Cxcr3 Diaph1 Gimap5 Gnai2 Mylk Ptpn22
Intracellular signalling	GO:0043087	regulation of GTPase activity	365	14	6.54	2.14067	0.04655	0.0784665	Agap2 Akt2 Arhgap9 Ccl5 Git2 Iqgap1 Nckap1l Rap1a Rasa4 Rasgrp1 Sema4d Sh3bp1 Sipa1l3 Tbc1d30
Gene expression	GO:0065004	protein-DNA complex assembly	155	6	2.78	2.15827	0.04636	0.0784665	Hist1h1b Hist1h2bo Hist1h3a;Hist1h3b;... Hist2h3c2 Pias1 Taf12
	Molecular Function:
Protein binding	GO:0003779	actin binding	310	16	5.54	2.88809	7.4e-05	0	Cap1 Cnn2 Coro1a Diaph1 Eef2 Ezr Fmnl2 Hcls1 Lasp1 Lsp1 Mkl1 Msn Myh9;Myh9l1 Myh9l1;Myh9 Tpm3 Wipf1
Enzyme activity	GO:0003924	GTPase activity	256	12	4.58	2.62009	0.0008	0	Agap2 Arhgdib Eef2 Gbp3 Gbp5 Gimap7 Gnai2 MGC105567 Rap1a RGD1305184 Rhoh Sept9
Cytokine activity	GO:0005125	cytokine activity	103	9	1.84	4.8913	0.00273	0.0371746	Ccl5 Crlf2 Cxcl11 Grn Il18 Il1b Il1rn Ltb Tnf
Protein binding	GO:0019955	cytokine binding	108	8	1.93	4.14508	0.00302	0.0371746	Crlf2 Cxcr3 Il10ra Il18bp Il1rn Il2rb Ltb Tgfbr2
Nucleic acid binding	GO:0019001	guanyl nucleotide binding	329	14	5.88	2.38095	0.00631	0.0736738	Agap2 Eef2 Gbp3 Gbp5 Gimap4 Gimap5 Gimap7 Gnai2 MGC105567 Rap1a RGD1305184 Rhoh Sept9 Tmem173
	.GO:0032561	guanyl ribonucleotide binding	328	14	5.87	2.38501	0.00658	0.0736738	Agap2 Eef2 Gbp3 Gbp5 Gimap4 Gimap5 Gimap7 Gnai2 MGC105567 Rap1a RGD1305184 Rhoh Sept9 Tmem173
Nucleic acid binding	GO:0001882	nucleoside binding	334	13	5.97	2.17755	0.00537	0.0736738	Agap2 Eef2 Gbp3 Gbp5 Gimap4 Gimap5 Gimap7 Gnai2 MGC105567 Rap1a RGD1305184 Rhoh Sept9
	.GO:0005525	GTP binding	317	13	5.67	2.29277	0.01723	0.0986861	Agap2 Eef2 Gbp3 Gbp5 Gimap4 Gimap5 Gimap7 Gnai2 MGC105567 Rap1a RGD1305184 Rhoh Sept9
Enzyme activity	GO:0004713	protein tyrosine kinase activity	119	6	2.13	2.8169	0.01725	0.0986861	Clk3 Itk Pkdcc Sla Tyk2 Zap70
Protein binding	GO:0017124	SH3 domain binding	101	6	1.81	3.31492	0.02984	0.0992072	Cd3e Hcls1 Ncf1 Ptpn22 Sh3bp1 Wipf1
Cytokine activity	GO:0005126	cytokine receptor binding	185	11	3.31	3.32326	0.03347	0.0992072	Ccl5 Cxcl11 Il18 Il1b Il1rn Ltb Stat1;Stat4 Tgfbr2 Tnf Traf1 Tyk2
	Cellular Component:
Plasma membrane	GO:0009897	external side of plasma membrane	282	28	4.98	5.62249	1.3e-08	0	Art2b B2m Cd2 Cd244 Cd27 Cd274 Cd3e Cd5 Cd80 Cd83 Cd86 Cd8a Crlf2 Cxcr3 Ighg1 Il2rb Klrc2;Klrc3 Lag3 Ly75 NEWGENE_1311658;Pdcd1 Pdcd1;NEWGENE_1311658 RT1-A2 Sell Spn Tgfbr2 Tnf Tnfrsf14 Trbc2
Cytoskeleton	GO:0001726	ruffle	148	8	2.61	3.06513	0.00156	0	Akt2 Diaph1 Ezr Iqgap1 Myh9;Myh9l1 Myh9l1;Myh9 Ptprj Wipf1
Cytoplasm	GO:0099568	cytoplasmic region	431	18	7.61	2.36531	0.00024	0	Actb Akap13 Akt2 Cap1 Ccdc39 Coro1a Ctsz Cytip Ezr Ift88 Lasp1 Myh9;Myh9l1 Myh9l1;Myh9 Rhoh Sept9 Sh3bp1 Tpm3 Wipf1
	.GO:0005938	cell cortex	275	16	4.86	3.29218	0.00314	0	Actb Akap13 Akt2 Cap1 Coro1a Ctsz Cytip Ezr Lasp1 Myh9;Myh9l1 Myh9l1;Myh9 Rhoh Sept9 Sh3bp1 Tpm3 Wipf1
	..GO:0044448	cell cortex part	167	12	2.95	4.0678	2.4e-05	0	Actb Akap13 Cap1 Coro1a Ctsz Lasp1 Myh9;Myh9l1 Myh9l1;Myh9 Sept9 Sh3bp1 Tpm3 Wipf1
	...GO:0030863	cortical cytoskeleton	106	9	1.87	4.81283	0.00025	0	Actb Akap13 Cap1 Coro1a Lasp1 Myh9;Myh9l1 Myh9l1;Myh9 Tpm3 Wipf1
	....GO:0030864	cortical actin cytoskeleton	76	7	1.34	5.22388	0.00046	0	Akap13 Cap1 Coro1a Lasp1 Myh9;Myh9l1 Myh9l1;Myh9 Wipf1
Vacuole	GO:0005773	vacuole	434	17	7.67	2.21643	0.00061	0	Acp5 Ass1 Cd68 Ctsz Gimap5 Gm2a Grn Il1b Lat Lrba Napsa P2ry2 Psap Rasgrp1 Slc11a1 Ubxn6 Unc93b1
	.GO:0000323	lytic vacuole	347	17	6.13	2.77325	0.02057	0.0402345	Acp5 Ass1 Cd68 Ctsz Gimap5 Gm2a Grn Il1b Lat Lrba Napsa P2ry2 Psap Rasgrp1 Slc11a1 Ubxn6 Unc93b1
Cytoskeleton	GO:0015629	actin cytoskeleton	401	16	7.08	2.25989	0.00281	0	Actb Akap13 Cap1 Cnn2 Coro1a Ezr Iqgap1 Lasp1 Myh9;Myh9l1 Myh9l1;Myh9 Mylk Ncf1 Sept9 Sipa1l3 Tpm3 Wipf1
	.GO:0032432	actin filament bundle	79	8	1.4	5.71429	8.7e-05	0	Actb Cnn2 Myh9;Myh9l1 Myh9l1;Myh9 Mylk Sept9 Sipa1l3 Tpm3
	.GO:0042641	actomyosin	81	8	1.43	5.59441	0.0001	0	Actb Cnn2 Myh9;Myh9l1 Myh9l1;Myh9 Mylk Sept9 Sipa1l3 Tpm3
	.GO:0005884	actin filament	107	7	1.89	3.7037	0.00819	0.0114383	Akap13 Coro1a Ezr Myh9;Myh9l1 Myh9l1;Myh9 Tpm3 Wipf1
Membrane protein/receptor	GO:0001772	immunological synapse	33	9	0.58	15.5172	5.8e-07	0	Cd3e Coro1a Ezr Lat Myh9;Myh9l1 Myh9l1;Myh9 Ptprj Rhoh Zap70
Plasma membrane	GO:0098802	plasma membrane receptor complex	166	7	2.93	2.38908	0.03201	0.0402345	B2m Cd3e Myh9;Myh9l1 Myh9l1;Myh9 Tgfbr2 Trat1 Zap70
Vesicle	GO:0045335	phagocytic vesicle	87	6	1.54	3.8961	0.02573	0.0402345	Coro1a Myh9;Myh9l1 Myh9l1;Myh9 Rap1a Slc11a1 Unc93b1
Cytoskeleton	GO:0030027	lamellipodium	170	6	3	2	0.04676	0.0522456	Coro1a Cyfip1 Myh9;Myh9l1 Myh9l1;Myh9 Mylk Sh3bp1

## Sheet: U4
	All Genes in Cluster
	AABR07000534.1 AABR07006263.1 AABR07040624.1 AABR07051639.1 AABR07051652.1 AABR07051878.1 AABR07065651.1 AABR07065651.8 AABR07065656.4 AABR07065656.7 AABR07065656.8 AABR07065684.1 AABR07065693.3 AABR07065699.1 AABR07065699.4 AABR07065705.1 AABR07065705.2 AABR07065705.3 AABR07065714.1 AC115670.1 Clec5a Col4a6 Fam72a Fblim1 Naalad2 RGD1562415 Sapcd1 Tnfsf4 Wfikkn2 RF00003 RF00004 RF00009 RF00017 RF…
Category	GO.ID	Term	Annotated	Significant	Expected	Ratio	p-value	FDR	Significant Genes in Term
	Biological Process:
RNA processing	GO:0006396	RNA processing	727	6	0.85	7.05882	0.00068	0	Fblim1 RF00003 RF00004 RF00009 RF01296 Rpph1
	Molecular Function:
RNA binding	GO:0003723	RNA binding	925	4	0.85	4.70588	0.01719	0	Fblim1 RF00003 RF00004 RGD1562415
	Cellular Component:

## Sheet: U5
	All Genes in Cluster
	AABR07038983.1 AABR07046725.1 AABR07049579.2 AABR07067882.1 AC136588.3 Car9 Cep295nl Col10a1 Dnph1 Ecm2 Eda2r Hpx Il1a Ldlrad1 LOC100910978 LOC100911857 LOC100912471 LOC100912596 LOC103690118 LOC498675 LOC691320 Meox1 Npc1l1 Sectm1b Tmem252 Usp22
Category	GO.ID	Term	Annotated	Significant	Expected	Ratio	p-value	FDR	Significant Genes in Term
	Biological Process:
Development/differentiation	GO:0009888	tissue development	1494	6	1.4	4.28571	0.0014	0	Car9 Col10a1 Dnph1 Eda2r Il1a Meox1
	Molecular Function:
	Cellular Component:

## Sheet: D1
	All Genes in Cluster
	AABR07001382.1 AABR07006480.1 AABR07054639.1 Abhd8 AC126641.1 AC141959.1 Acsl6 Adam11 Adam22 Adam23 Agpat3 Aldoc Amigo1 Ank2 Ap2b1 Aplp2 Arhgap35 Arhgef4 Asic1 Atp11a Atp1a3 Atp2b2 Atp5f1a Atp6v1b2 Atp8a2 Cacnb3 Ckmt1 Clec2l Clstn3 Clu Cntnap1 Cplx1 Daam2 Dnm1 Dock3 Dpysl2 Dst Dync1i1 Eef1a2 Eno2 Entpd4 Epb41l1 Faim2 Fbln2 Fkbp4 Gabbr2 Glrb Got1 Hcn2 Hspa12a Hsph1 Iqsec1 Jph3 Kcna1 Kcna2 Kcnab2 K…
Category	GO.ID	Term	Annotated	Significant	Expected	Ratio	p-value	FDR	Significant Genes in Term
	Biological Process:
Nervous system development	GO:0007399	nervous system development	2048	50	18.76	2.66525	1.5e-09	0	Acsl6 Adam22 Amigo1 Ank2 Aplp2 Arhgap35 Atp1a3 Atp2b2 Atp8a2 Ckmt1 Clstn3 Clu Cntnap1 Daam2 Dpysl2 Dst Dync1i1 Faim2 Fkbp4 Glrb Hcn2 Kcna1 Kcna2 Kif1a Kif5a Map1a Map1b Mt3 Myh10 Myo5a Ncdn Ndrg4 Nefh Nefl Nefm Nfasc Pclo Pcsk2 Ret Robo2 Scn8a Sema3f Slc17a7 Snap25 Stxbp1 Synj1 Syt2 Thy1 Ywhag Ywhah
	.GO:0007422	peripheral nervous system development	68	5	0.62	8.06452	0.00262	0.0250808	Adam22 Cntnap1 Nefh Nfasc Scn8a
	.GO:0007417	central nervous system development	907	26	8.31	3.12876	9.4e-05	0	Amigo1 Aplp2 Arhgap35 Atp1a3 Atp2b2 Ckmt1 Clu Cntnap1 Daam2 Dpysl2 Dync1i1 Faim2 Hcn2 Kcna1 Kif1a Kif5a Mt3 Myh10 Ndrg4 Nefh Nefl Nefm Robo2 Sema3f Slc17a7 Synj1
	..GO:0021510	spinal cord development	92	6	0.84	7.14286	0.00099	0.00920922	Daam2 Dpysl2 Nefh Nefl Nefm Robo2
	.GO:0022008	neurogenesis	1486	35	13.61	2.57164	0.0004	0	Acsl6 Adam22 Amigo1 Arhgap35 Atp2b2 Atp8a2 Clu Cntnap1 Daam2 Dpysl2 Dst Faim2 Fkbp4 Kcna1 Kif5a Map1a Map1b Mt3 Myh10 Ncdn Ndrg4 Nefh Nefl Nefm Nfasc Ret Robo2 Sema3f Snap25 Stxbp1 Synj1 Syt2 Thy1 Ywhag Ywhah
	..GO:0030182	neuron differentiation	1252	31	11.47	2.7027	1.5e-06	0	Acsl6 Amigo1 Arhgap35 Atp2b2 Atp8a2 Clu Cntnap1 Dpysl2 Dst Faim2 Fkbp4 Kif5a Map1a Map1b Mt3 Myh10 Ncdn Ndrg4 Nefh Nefl Nefm Nfasc Ret Robo2 Sema3f Snap25 Stxbp1 Syt2 Thy1 Ywhag Ywhah
	...GO:0048666	neuron development	1032	29	9.45	3.06878	0.00022	0	Acsl6 Amigo1 Arhgap35 Atp2b2 Atp8a2 Clu Cntnap1 Dpysl2 Dst Fkbp4 Kif5a Map1a Map1b Mt3 Myh10 Ncdn Ndrg4 Nefh Nefl Nefm Nfasc Ret Robo2 Sema3f Snap25 Stxbp1 Syt2 Thy1 Ywhah
	....GO:0031175	neuron projection development	940	29	8.61	3.36818	0.00065	0.00337951	Acsl6 Amigo1 Arhgap35 Atp2b2 Atp8a2 Clu Cntnap1 Dpysl2 Dst Fkbp4 Kif5a Map1a Map1b Mt3 Myh10 Ncdn Ndrg4 Nefh Nefl Nefm Nfasc Ret Robo2 Sema3f Snap25 Stxbp1 Syt2 Thy1 Ywhah
	.....GO:0031102	neuron projection regeneration	67	5	0.61	8.19672	0.00222	0.0240558	Map1b Nefh Nefl Nefm Thy1
	.....GO:0061564	axon development	424	20	3.88	5.15464	0.0074	0.0517672	Amigo1 Arhgap35 Atp8a2 Dpysl2 Dst Kif5a Map1a Map1b Mt3 Myh10 Nefh Nefl Nefm Nfasc Ret Robo2 Sema3f Snap25 Stxbp1 Thy1
	.GO:0007272	ensheathment of neurons	122	8	1.12	7.14286	3.3e-05	0	Adam22 Amigo1 Ank2 Clu Cntnap1 Myo5a Nfasc Scn8a
Nervous system development	GO:0032989	cellular component morphogenesis	1013	26	9.28	2.80172	4.8e-05	0	Amigo1 Ank2 Arhgap35 Atp2b2 Atp8a2 Clu Cntnap1 Dpysl2 Dst Kif5a Map1a Map1b Mt3 Myh10 Nefh Nefl Nefm Nfasc Ret Robo2 Sema3f Snap25 Stxbp1 Syt2 Thy1 Ywhah
	.GO:0032990	cell part morphogenesis	614	24	5.62	4.27046	0.0003	0	Amigo1 Arhgap35 Atp8a2 Clu Cntnap1 Dpysl2 Dst Kif5a Map1a Map1b Mt3 Myh10 Nefh Nefl Nefm Nfasc Ret Robo2 Sema3f Snap25 Stxbp1 Syt2 Thy1 Ywhah
	..GO:0048858	cell projection morphogenesis	594	24	5.44	4.41176	5.9e-06	0	Amigo1 Arhgap35 Atp8a2 Clu Cntnap1 Dpysl2 Dst Kif5a Map1a Map1b Mt3 Myh10 Nefh Nefl Nefm Nfasc Ret Robo2 Sema3f Snap25 Stxbp1 Syt2 Thy1 Ywhah
	..GO:0048812	neuron projection morphogenesis	578	24	5.29	4.53686	0.00908	0.0575059	Amigo1 Arhgap35 Atp8a2 Clu Cntnap1 Dpysl2 Dst Kif5a Map1a Map1b Mt3 Myh10 Nefh Nefl Nefm Nfasc Ret Robo2 Sema3f Snap25 Stxbp1 Syt2 Thy1 Ywhah
	.GO:0022604	regulation of cell morphogenesis	482	14	4.41	3.1746	0.00481	0.0437634	Amigo1 Arhgap35 Dpysl2 Map1b Mt3 Myh10 Nefl Nefm Ret Robo2 Sema3f Syt2 Thy1 Ywhah
	.GO:0000904	cell morphogenesis involved in differentiation	663	22	6.07	3.62438	0.00015	0	Amigo1 Arhgap35 Atp2b2 Atp8a2 Dpysl2 Dst Kif5a Map1a Map1b Mt3 Myh10 Nefh Nefl Nefm Nfasc Ret Robo2 Sema3f Snap25 Stxbp1 Thy1 Ywhah
	..GO:0048667	cell morphogenesis involved in neuron differentiation	528	22	4.84	4.54545	0.00094	0.00920922	Amigo1 Arhgap35 Atp2b2 Atp8a2 Dpysl2 Dst Kif5a Map1a Map1b Mt3 Myh10 Nefh Nefl Nefm Nfasc Ret Robo2 Sema3f Snap25 Stxbp1 Thy1 Ywhah
Nervous system development	GO:0050877	nervous system process	771	26	7.06	3.68272	0.00606	0.0494812	Aplp2 Asic1 Atp1a3 Atp2b2 Atp8a2 Cacnb3 Cntnap1 Dnm1 Glrb Jph3 Kcna1 Kcna2 Kcnab2 Map1a Myh10 Myo5a Ndrg4 Nefl Nfasc Rcan2 Scn1a Scn8a Slc17a7 Slc24a2 Snap25 Synj1
	.GO:0050905	neuromuscular process	107	13	0.98	13.2653	7.7e-06	0	Aplp2 Atp2b2 Atp8a2 Cntnap1 Glrb Jph3 Kcna1 Kcnab2 Myh10 Myo5a Nefl Scn1a Scn8a
Transport	GO:0051049	regulation of transport	1545	43	14.15	3.03887	0.00014	0	Acsl6 Amigo1 Ank2 Ap2b1 Asic1 Atp2b2 Atp8a2 Cacnb3 Clu Cplx1 Dnm1 Dpysl2 Hcn2 Jph3 Kcna1 Kcna2 Kcnab2 Kcnc3 Lgi3 Map1b Myh10 Myo5a Ndrg4 Nefh Nsf Pclo Pex5l Pfkm Pim3 Prepl Ryr2 Scn1a Scn4b Scn8a Slc17a7 Snap25 Stxbp1 Syn2 Synj1 Syt11 Syt2 Thy1 Ywhah
	.GO:0051050	positive regulation of transport	868	20	7.95	2.51572	0.00436	0.0416825	Acsl6 Amigo1 Ank2 Ap2b1 Atp2b2 Atp8a2 Cacnb3 Clu Dnm1 Dpysl2 Kcna1 Myh10 Pex5l Pfkm Ryr2 Scn4b Snap25 Stxbp1 Synj1 Thy1
	..GO:0043270	positive regulation of ion transport	250	12	2.29	5.24017	0.01266	0.07682	Acsl6 Amigo1 Ank2 Atp2b2 Atp8a2 Cacnb3 Dpysl2 Kcna1 Ryr2 Scn4b Stxbp1 Thy1
	.GO:0060627	regulation of vesicle-mediated transport	427	14	3.91	3.58056	0.00026	0	Ap2b1 Clu Dnm1 Lgi3 Myo5a Ndrg4 Nsf Pclo Prepl Slc17a7 Stxbp1 Synj1 Syt11 Syt2
Nervous system development	GO:0060322	head development	753	22	6.9	3.18841	3.6e-05	0	Amigo1 Aplp2 Arhgap35 Atp1a3 Atp2b2 Ckmt1 Dpysl2 Dync1i1 Faim2 Hcn2 Kcna1 Kif1a Kif5a Mt3 Myh10 Ndrg4 Nefh Nefl Nefm Robo2 Slc17a7 Synj1
	.GO:0007420	brain development	714	22	6.54	3.36391	8.5e-06	0	Amigo1 Aplp2 Arhgap35 Atp1a3 Atp2b2 Ckmt1 Dpysl2 Dync1i1 Faim2 Hcn2 Kcna1 Kif1a Kif5a Mt3 Myh10 Ndrg4 Nefh Nefl Nefm Robo2 Slc17a7 Synj1
	.GO:0030900	forebrain development	381	12	3.49	3.4384	0.00187	0.0174612	Aplp2 Arhgap35 Atp1a3 Dpysl2 Kcna1 Kif1a Kif5a Myh10 Nefh Nefl Nefm Robo2
	..GO:0021537	telencephalon development	264	9	2.42	3.71901	0.00444	0.0416825	Atp1a3 Dpysl2 Kcna1 Kif5a Myh10 Nefh Nefl Nefm Robo2
	...GO:0021766	hippocampus development	95	5	0.87	5.74713	0.0059	0.0494812	Kcna1 Kif5a Nefh Nefl Nefm
	...GO:0021987	cerebral cortex development	125	5	1.14	4.38596	0.01807	0.0878683	Atp1a3 Kif5a Nefh Nefl Nefm
Vesicle localization	GO:0051640	organelle localization	475	21	4.35	4.82759	0.00072	0.00337951	Cplx1 Dnm1 Dpysl2 Dync1i1 Kif1a Kif1b Kif5a Map1b Myh10 Myo5a Ndrg4 Nefh Nefl Nsf Pclo Prepl Snap25 Stxbp1 Synj1 Syt11 Syt2
	.GO:0051656	establishment of organelle localization	366	19	3.35	5.67164	3.1e-05	0	Cplx1 Dnm1 Dpysl2 Dync1i1 Kif1a Kif1b Kif5a Map1b Myh10 Myo5a Nefh Nefl Pclo Prepl Snap25 Stxbp1 Synj1 Syt11 Syt2
	.GO:0051648	vesicle localization	203	15	1.86	8.06452	0.00642	0.0517672	Cplx1 Dnm1 Dpysl2 Dync1i1 Kif1a Kif1b Kif5a Myo5a Pclo Prepl Snap25 Stxbp1 Synj1 Syt11 Syt2
	..GO:0051650	establishment of vesicle localization	187	15	1.71	8.77193	3.5e-05	0	Cplx1 Dnm1 Dpysl2 Dync1i1 Kif1a Kif1b Kif5a Myo5a Pclo Prepl Snap25 Stxbp1 Synj1 Syt11 Syt2
Synaptic vesicle	GO:0051649	establishment of localization in cell	1635	43	14.97	2.87241	0.00124	0.00920922	Ank2 Ap2b1 Asic1 Cacnb3 Cplx1 Dnm1 Dpysl2 Dst Dync1i1 Jph3 Kcnc3 Kif1a Kif1b Kif5a Klc1 Klc2 LOC680121 Map1a Map1b Mt3 Myh10 Myo5a Ndrg4 Nefh Nefl Nefm Nsf Pclo Pex5l Pim3 Prepl Ryr2 Slc17a7 Snap25 Stxbp1 Syn2 Synj1 Syt11 Syt2 Thy1 Vamp1 Ywhag Ywhah
	.GO:0099504	synaptic vesicle cycle	134	10	1.23	8.13008	0.00019	0	Cplx1 Dnm1 Pclo Prepl Slc17a7 Snap25 Stxbp1 Synj1 Syt11 Syt2
	..GO:0036465	synaptic vesicle recycling	55	5	0.5	10	0.00374	0.0416825	Dnm1 Slc17a7 Synj1 Syt11 Syt2
	.GO:0046907	intracellular transport	1325	34	12.14	2.80066	0.01176	0.0753002	Ap2b1 Cacnb3 Cplx1 Dnm1 Dpysl2 Dst Dync1i1 Kif1a Kif1b Kif5a Klc1 Klc2 LOC680121 Map1a Map1b Mt3 Myh10 Myo5a Ndrg4 Nefh Nefl Nefm Nsf Pclo Pex5l Prepl Snap25 Stxbp1 Synj1 Syt11 Syt2 Vamp1 Ywhag Ywhah
	..GO:0030705	cytoskeleton-dependent intracellular transport	145	14	1.33	10.5263	3.9e-06	0	Dst Dync1i1 Kif1a Kif1b Kif5a Klc1 Klc2 LOC680121 Map1a Map1b Myo5a Nefh Nefl Nefm
	...GO:0008088	axo-dendritic transport	65	11	0.6	18.3333	0.01804	0.0878683	Dst Kif1a Kif1b Kif5a Klc1 Klc2 LOC680121 Map1a Myo5a Nefl Nefm
	....GO:0008090	retrograde axonal transport	19	6	0.17	35.2941	0.00118	0.00920922	Dst Kif1a Kif1b Kif5a Map1a Nefl
Cytoskeleton	GO:0007017	microtubule-based process	666	20	6.1	3.27869	1.1e-05	0	Dst Dync1i1 Fkbp4 Kif1a Kif1b Kif21a Kif5a Klc1 Klc2 LOC680121 Map1a Map1b Myh10 Myo5a Nefh Nefl Nefm Trim37 Tubb4a Tubb4b
	.GO:0007018	microtubule-based movement	253	16	2.32	6.89655	9.9e-07	0	Dst Dync1i1 Kif1a Kif1b Kif21a Kif5a Klc1 Klc2 LOC680121 Map1a Map1b Myh10 Myo5a Nefh Nefl Nefm
	.GO:0032886	regulation of microtubule-based process	201	7	1.84	3.80435	0.0079	0.0517672	Dst Fkbp4 Map1a Map1b Nefh Trim37 Tubb4a
Neurotransmission	GO:0032940	secretion by cell	835	20	7.65	2.61438	0.00027	0	Asic1 Cplx1 Dpysl2 Kcna2 Kcnc3 Lgi3 Myh10 Myo5a Nsf Pclo Pex5l Pfkm Pim3 Prepl Snap25 Stxbp1 Syn2 Synj1 Syt11 Syt2
	.GO:1903530	regulation of secretion by cell	636	19	5.82	3.2646	2e-05	0	Asic1 Cplx1 Dpysl2 Kcna2 Kcnc3 Lgi3 Myh10 Myo5a Nsf Pclo Pex5l Pfkm Pim3 Prepl Snap25 Stxbp1 Syn2 Syt11 Syt2
	.GO:0099643	signal release from synapse	134	12	1.23	9.7561	0.00231	0.0240558	Asic1 Cplx1 Kcnc3 Nsf Pclo Prepl Snap25 Stxbp1 Syn2 Synj1 Syt11 Syt2
	..GO:0007269	neurotransmitter secretion	134	12	1.23	9.7561	5.4e-05	0	Asic1 Cplx1 Kcnc3 Nsf Pclo Prepl Snap25 Stxbp1 Syn2 Synj1 Syt11 Syt2
	..GO:0046928	regulation of neurotransmitter secretion	66	6	0.6	10	0.00759	0.0517672	Asic1 Cplx1 Kcnc3 Prepl Stxbp1 Syn2
	.GO:0030072	peptide hormone secretion	210	7	1.92	3.64583	0.01646	0.0878683	Cplx1 Myo5a Pclo Pex5l Pfkm Pim3 Snap25
	.GO:0006887	exocytosis	279	13	2.56	5.07812	0.00145	0.00920922	Cplx1 Lgi3 Myh10 Myo5a Nsf Pclo Pex5l Prepl Snap25 Stxbp1 Synj1 Syt11 Syt2
Ion transport	GO:0006811	ion transport	1225	36	11.22	3.20856	0.00181	0.0174612	Acsl6 Amigo1 Ank2 Asic1 Atp11a Atp1a3 Atp2b2 Atp5f1a Atp6v1b2 Atp8a2 Cacnb3 Dpysl2 Fkbp4 Glrb Hcn2 Jph3 Kcna1 Kcna2 Kcnab2 Kcnc3 Micu1 Mt3 Myo5a Nsf Pex5l Ryr2 Scn1a Scn4b Scn8a Slc17a7 Slc22a17 Slc24a2 Snap25 Stxbp1 Thy1 Ywhah
	.GO:0098655	cation transmembrane transport	654	26	5.99	4.34057	0.00783	0.0517672	Amigo1 Ank2 Asic1 Atp1a3 Atp2b2 Atp5f1a Atp6v1b2 Cacnb3 Hcn2 Jph3 Kcna1 Kcna2 Kcnab2 Kcnc3 Micu1 Myo5a Pex5l Ryr2 Scn1a Scn4b Scn8a Slc17a7 Slc24a2 Snap25 Thy1 Ywhah
	.GO:0098660	inorganic ion transmembrane transport	632	26	5.79	4.4905	0.01482	0.0878683	Amigo1 Ank2 Asic1 Atp1a3 Atp2b2 Atp5f1a Atp6v1b2 Cacnb3 Glrb Hcn2 Jph3 Kcna1 Kcna2 Kcnab2 Kcnc3 Micu1 Myo5a Ryr2 Scn1a Scn4b Scn8a Slc17a7 Slc24a2 Snap25 Thy1 Ywhah
	.GO:0034765	regulation of ion transmembrane transport	378	17	3.46	4.91329	0.01876	0.0947448	Acsl6 Amigo1 Ank2 Cacnb3 Hcn2 Jph3 Kcna1 Kcna2 Kcnab2 Kcnc3 Myo5a Ryr2 Scn1a Scn4b Scn8a Thy1 Ywhah
	.GO:0015672	monovalent inorganic cation transport	405	19	3.71	5.12129	0.02018	0.095228	Amigo1 Ank2 Asic1 Atp1a3 Atp5f1a Atp6v1b2 Hcn2 Kcna1 Kcna2 Kcnab2 Kcnc3 Nsf Scn1a Scn4b Scn8a Slc17a7 Slc24a2 Snap25 Ywhah
	..GO:0071804	cellular potassium ion transport	162	9	1.48	6.08108	4e-05	0	Amigo1 Ank2 Atp1a3 Hcn2 Kcna1 Kcna2 Kcnab2 Kcnc3 Snap25
Neurotransmission	GO:0001505	regulation of neurotransmitter levels	287	15	2.63	5.70342	0.00048	0	Asic1 Atp2b2 Clu Cplx1 Kcnc3 Nsf Pclo Prepl Slc17a7 Snap25 Stxbp1 Syn2 Synj1 Syt11 Syt2
Neurotransmission	GO:0006836	neurotransmitter transport	231	14	2.12	6.60377	0.0001	0	Asic1 Cplx1 Kcnc3 Nsf Pclo Prepl Slc17a7 Snap25 Stxbp1 Sv2c Syn2 Synj1 Syt11 Syt2
Neurotransmission	GO:0007267	cell-cell signaling	1157	35	10.6	3.30189	1.7e-06	0	Ank2 Asic1 Atp2b2 Cacnb3 Clstn3 Cplx1 Daam2 Dnm1 Glrb Jph3 Kcnc3 Kif1b Map1a Map1b Myo5a Ncdn Nsf Pclo Pex5l Pfkm Pim3 Prepl Ryr2 Scn4b Slc17a7 Slc24a2 Snap25 Stxbp1 Sv2c Syn2 Synj1 Syt11 Syt2 Thy1 Ywhag
	.GO:0099536	synaptic signaling	550	27	5.04	5.35714	0.00028	0	Asic1 Atp2b2 Cacnb3 Clstn3 Cplx1 Dnm1 Glrb Jph3 Kcnc3 Kif1b Map1a Map1b Myo5a Ncdn Nsf Pclo Prepl Slc17a7 Slc24a2 Snap25 Stxbp1 Sv2c Syn2 Synj1 Syt11 Syt2 Ywhag
	..GO:0048167	regulation of synaptic plasticity	197	9	1.8	5	0.0167	0.0878683	Atp2b2 Jph3 Map1a Map1b Ncdn Slc24a2 Snap25 Stxbp1 Ywhag
Synaptic vesicle	GO:0099003	vesicle-mediated transport in synapse	138	12	1.26	9.52381	1.2e-05	0	Cplx1 Dnm1 Dpysl2 Kif5a Pclo Prepl Slc17a7 Snap25 Stxbp1 Synj1 Syt11 Syt2
	.GO:0048489	synaptic vesicle transport	115	11	1.05	10.4762	7.7e-05	0	Cplx1 Dnm1 Dpysl2 Kif5a Pclo Prepl Snap25 Stxbp1 Synj1 Syt11 Syt2
Metabolic process	GO:0055086	nucleobase-containing small molecule metabolic process	566	11	5.18	2.12355	0.00018	0	Acsl6 Aldoc Atp2b2 Atp5f1a Atp6v1b2 Eno2 Entpd4 Kcnab2 Kif1b Mdh2 Pfkm
	.GO:0006753	nucleoside phosphate metabolic process	508	11	4.65	2.36559	0.0084	0.0531399	Acsl6 Aldoc Atp2b2 Atp5f1a Atp6v1b2 Eno2 Entpd4 Kcnab2 Kif1b Mdh2 Pfkm
Neurotransmission	GO:0035637	multicellular organismal signaling	116	9	1.06	8.49057	1.6e-05	0	Ank2 Cntnap1 Kcna1 Kcna2 Nfasc Ryr2 Scn1a Scn4b Scn8a
	.GO:0019226	transmission of nerve impulse	74	6	0.68	8.82353	0.00074	0.00337951	Cntnap1 Kcna1 Kcna2 Nfasc Scn1a Scn8a
Metabolic process	GO:0072524	pyridine-containing compound metabolic process	119	6	1.09	5.50459	6.6e-05	0	Aldoc Eno2 Kcnab2 Kif1b Mdh2 Pfkm
	.GO:0019362	pyridine nucleotide metabolic process	115	6	1.05	5.71429	0.018	0.0878683	Aldoc Eno2 Kcnab2 Kif1b Mdh2 Pfkm
Cytoskeleton	GO:0045103	intermediate filament-based process	36	5	0.33	15.1515	2.9e-05	0	Atp8a2 Dst Nefh Nefl Nefm
	.GO:0045104	intermediate filament cytoskeleton organization	35	5	0.32	15.625	0.00043	0	Atp8a2 Dst Nefh Nefl Nefm
Response to molecule	GO:0017085	response to insecticide	25	5	0.23	21.7391	6e-05	0	Kif1b Kif5a Map1b Nefh Nefl
Neurotransmission	GO:0035418	protein localization to synapse	41	5	0.38	13.1579	0.00035	0	Clstn3 Klc1 Map1a Pclo Snap25
Cytoskeleton	GO:0006928	movement of cell or subcellular component	1556	29	14.25	2.03509	0.00073	0.00337951	Ank2 Arhgap35 Atp5f1a Dpysl2 Dst Dync1i1 Kif1a Kif1b Kif21a Kif5a Klc1 Klc2 LOC680121 Map1a Map1b Myh10 Myo5a Ndrg4 Nefh Nefl Nefm Nfasc Ret Robo2 Ryr2 Scn1a Scn4b Sema3f Thy1
	.GO:0030048	actin filament-based movement	91	6	0.83	7.22892	0.00401	0.0416825	Ank2 Myh10 Myo5a Ryr2 Scn1a Scn4b
Ion transport	GO:0019725	cellular homeostasis	759	18	6.95	2.58993	0.00069	0.00337951	Ank2 Aplp2 Atp1a3 Atp2b2 Atp6v1b2 Cacnb3 Got1 Jph3 Large1 Micu1 Mt3 Myo5a Pfkm Pim3 Ryr2 Slc17a7 Slc24a2 Thy1
	.GO:0051282	regulation of sequestering of calcium ion	100	5	0.92	5.43478	0.00517	0.0463832	Ank2 Jph3 Myo5a Ryr2 Thy1
	..GO:0051283	negative regulation of sequestering of calcium ion	99	5	0.91	5.49451	0.00214	0.0174612	Ank2 Jph3 Myo5a Ryr2 Thy1
	.GO:0010522	regulation of calcium ion transport into cytosol	85	5	0.78	6.41026	0.00264	0.0250808	Ank2 Jph3 Myo5a Ryr2 Thy1
Vesicle localization	GO:0016050	vesicle organization	252	10	2.31	4.329	0.00073	0.00337951	Atp11a Dnm1 Nsf Slc17a7 Snap25 Stxbp1 Synj1 Syt11 Syt2 Vamp1
Development/differentiation	GO:0030030	cell projection organization	1333	31	12.21	2.5389	0.00089	0.00679804	Acsl6 Amigo1 Arhgap35 Arhgef4 Atp1a3 Atp2b2 Atp8a2 Clu Cntnap1 Dpysl2 Dst Fkbp4 Kif5a Map1a Map1b Mt3 Myh10 Ncdn Ndrg4 Nefh Nefl Nefm Nfasc Ret Robo2 Sema3f Snap25 Stxbp1 Syt2 Thy1 Ywhah
	.GO:0031344	regulation of cell projection organization	688	18	6.3	2.85714	0.01022	0.0601491	Acsl6 Amigo1 Arhgap35 Atp8a2 Dpysl2 Fkbp4 Map1b Mt3 Ndrg4 Nefl Nefm Ret Robo2 Sema3f Snap25 Syt2 Thy1 Ywhah
Metabolic process	GO:0051186	cofactor metabolic process	415	9	3.8	2.36842	0.00083	0.00679804	Acsl6 Aldoc Eno2 Got1 Kcnab2 Kif1b Mdh2 Mt3 Pfkm
Transport	GO:0032409	regulation of transporter activity	218	8	2	4	0.00083	0.00679804	Ank2 Cacnb3 Jph3 Kcna1 Myo5a Ryr2 Scn4b Ywhah
Detection of stimulus	GO:0009581	detection of external stimulus	83	5	0.76	6.57895	0.00147	0.00920922	Atp2b2 Atp8a2 Cacnb3 Kcna1 Scn1a
Regeneration	GO:0009611	response to wounding	466	11	4.27	2.57611	0.00097	0.00920922	Arhgap35 Clu Dst Large1 Map1b Myh10 Nefh Nefl Nefm Stxbp1 Syt11
Development/differentiation	GO:0048468	cell development	1851	34	16.95	2.0059	0.0012	0.00920922	Acsl6 Adam22 Amigo1 Ank2 Arhgap35 Atp2b2 Atp8a2 Clu Cntnap1 Daam2 Dpysl2 Dst Fkbp4 Kif5a Map1a Map1b Mt3 Myh10 Ncdn Ndrg4 Nefh Nefl Nefm Nfasc Ret Robo2 Sema3f Snap25 Stxbp1 Synj1 Syt2 Thy1 Ywhag Ywhah
	.GO:0060284	regulation of cell development	915	21	8.38	2.50597	0.00569	0.0484639	Acsl6 Amigo1 Arhgap35 Atp8a2 Daam2 Dpysl2 Fkbp4 Map1b Mt3 Ndrg4 Nefl Nefm Ret Robo2 Sema3f Snap25 Synj1 Syt2 Thy1 Ywhag Ywhah
Metabolic process	GO:0043112	receptor metabolic process	168	5	1.54	3.24675	0.00132	0.00920922	Ap2b1 Dnm1 Nsf Snap25 Synj1
Neurotransmission	GO:0042391	regulation of membrane potential	389	17	3.56	4.77528	0.00151	0.0130018	Ank2 Asic1 Atp1a3 Cacnb3 Cntnap1 Glrb Got1 Hcn2 Kcna1 Kcna2 Pex5l Ryr2 Scn1a Scn4b Scn8a Slc17a7 Ywhah
	.GO:0001508	action potential	119	10	1.09	9.17431	0.01283	0.078985	Ank2 Cacnb3 Cntnap1 Kcna1 Kcna2 Ryr2 Scn1a Scn4b Scn8a Ywhah
Cellular component organisation	GO:0061024	membrane organization	552	16	5.06	3.16206	0.00306	0.0376042	Ank2 Atp11a Atp8a2 Clu Dnm1 Glrb Mt3 Myh10 Nfasc Nsf Pi4ka Snap25 Stxbp1 Syt11 Syt2 Vamp1
Neurotransmission	GO:0050808	synapse organization	307	11	2.81	3.91459	0.00308	0.0376042	Amigo1 Atp2b2 Cacnb3 Clstn3 Glrb Map1b Myh10 Myo5a Nfasc Pclo Snap25
Synaptic vesicle	GO:0048284	organelle fusion	120	6	1.1	5.45455	0.00321	0.0376042	Nsf Snap25 Stxbp1 Syt11 Syt2 Vamp1
	.GO:0006906	vesicle fusion	94	6	0.86	6.97674	0.01284	0.078985	Nsf Snap25 Stxbp1 Syt11 Syt2 Vamp1
Detection of stimulus	GO:0009582	detection of abiotic stimulus	82	5	0.75	6.66667	0.00439	0.0416825	Atp2b2 Atp8a2 Cacnb3 Kcna1 Scn1a
Cytoskeleton	GO:0007010	cytoskeleton organization	1099	22	10.07	2.18471	0.00465	0.0416825	Ank2 Arhgap35 Atp8a2 Cntnap1 Daam2 Dpysl2 Dst Epb41l1 Fkbp4 Map1a Map1b Myh10 Nefh Nefl Nefm Pclo Sptan1 Thy1 Tln2 Trim37 Tubb4a Tubb4b
Biosynthesis	GO:0072522	purine-containing compound biosynthetic process	206	5	1.89	2.6455	0.00487	0.0437634	Acsl6 Aldoc Atp5f1a Eno2 Pfkm
Response to molecule	GO:0032870	cellular response to hormone stimulus	620	13	5.68	2.28873	0.00506	0.0457591	Acsl6 Atp1a3 Fkbp4 Got1 Hcn2 Map1b Mt3 Myo5a Nefh Nefm Robo2 Ywhag Ywhah
Nervous system development	GO:0060041	retina development in camera-type eye	133	6	1.22	4.91803	0.00546	0.0463832	Atp2b2 Atp8a2 Myh10 Ret Slc17a7 Thy1
	GO:0009612	response to mechanical stimulus	272	8	2.49	3.21285	0.00705	0.0517672	Atp2b2 Atp8a2 Cacnb3 Got1 Kcna1 Map1b Ryr2 Scn1a
Metabolic process	GO:1901615	organic hydroxy compound metabolic process	344	7	3.15	2.22222	0.00673	0.0517672	Aplp2 Atp2b2 Got1 Mt3 Myo5a Sgpp2 Synj1
	GO:0030534	adult behavior	140	6	1.28	4.6875	0.00916	0.0575059	Adam22 Atp1a3 Dnm1 Glrb Scn1a Scn8a
Intracellular signalling	GO:0019932	second-messenger-mediated signaling	317	7	2.9	2.41379	0.01097	0.0732539	Ank2 Jph3 Myo5a Pclo Pex5l Rcan2 Ryr2
Metabolic process	GO:0016053	organic acid biosynthetic process	270	5	2.47	2.02429	0.01143	0.0742867	Aldoc Eno2 Got1 Myo5a Pfkm
Metabolic process	GO:0019693	ribose phosphate metabolic process	407	9	3.73	2.41287	0.01125	0.0742867	Acsl6 Aldoc Atp2b2 Atp5f1a Atp6v1b2 Eno2 Entpd4 Kif1b Pfkm
Cellular component organisation	GO:0060341	regulation of cellular localization	763	23	6.99	3.29041	0.01411	0.0878683	Ank2 Ap2b1 Asic1 Cacnb3 Cplx1 Dnm1 Hsph1 Jph3 Kcnab2 Kcnc3 Map1a Map1b Myo5a Ndrg4 Nefh Pim3 Prepl Ryr2 Slc17a7 Stxbp1 Syn2 Syt11 Thy1
Cellular component organisation	GO:0051668	localization within membrane	117	7	1.07	6.54206	0.01426	0.0878683	Ap2b1 Dnm1 Glrb Kif5a Snap25 Synj1 Thy1
Cell death	GO:1901214	regulation of neuron death	317	7	2.9	2.41379	0.0172	0.0878683	Ap2b1 Clu Eno2 Faim2 Mt3 Nefl Stxbp1
Cytoskeleton	GO:1902904	negative regulation of supramolecular fiber organization	126	6	1.15	5.21739	0.01918	0.0947448	Clu Fkbp4 Map1a Map1b Sptan1 Tubb4a
	Molecular Function:
Cytoskeletal protein binding	GO:0008092	cytoskeletal protein binding	782	31	7.65	4.05229	1.9e-08	0	Aldoc Ank2 Clu Daam2 Dnm1 Dpysl2 Dst Dync1i1 Epb41l1 Fkbp4 Hsph1 Kcna2 Kif1a Kif1b Kif21a Kif5a Klc1 Klc2 Map1a Map1b Mapk8ip1 Myh10 Myo5a Snap25 Sptan1 Syn2 Syt11 Tln2 Ttll7 Ywhag Ywhah
Ion binding	GO:0005509	calcium ion binding	486	13	4.75	2.73684	0.00099	0	Atp2b2 Clstn3 Dst Fbln2 Micu1 Myo5a Pclo Ret Ryr2 Sptan1 Syt11 Syt2 Tubb4a
Vesicle fusion	GO:0000149	SNARE binding	111	8	1.09	7.33945	0.00014	0	Cplx1 Myo5a Nsf Snap25 Sptan1 Stxbp1 Syt11 Syt2
	.GO:0017075	syntaxin-1 binding	23	5	0.22	22.7273	0.04002	0.0704407	Cplx1 Myo5a Nsf Snap25 Stxbp1
Cytoskeletal motor activity	GO:0016817	hydrolase activity, acting on acid anhydrides	737	23	7.21	3.19001	0.0006	0	Arhgap35 Atp11a Atp1a3 Atp2b2 Atp5f1a Atp8a2 Dnm1 Dync1i1 Eef1a2 Entpd4 Kif1a Kif1b Kif21a Kif5a Klc1 Klc2 LOC680121 Myh10 Myo5a Nsf Prune2 Tubb4a Tubb4b
	.GO:0003774	motor activity	118	9	1.15	7.82609	0.00646	0	Dync1i1 Kif1a Kif1b Kif21a Kif5a Klc1 Klc2 Myh10 Myo5a
Ion channel activity	GO:0022803	passive transmembrane transporter activity	336	17	3.29	5.16717	0.00052	0	Asic1 Cacnb3 Glrb Hcn2 Jph3 Kcna1 Kcna2 Kcnab2 Kcnc3 Pex5l Ryr2 Scn1a Scn4b Scn8a Slc17a7 Slc24a2 Snap25
	.GO:0022836	gated channel activity	249	16	2.43	6.58436	0.03889	0.0704407	Asic1 Cacnb3 Glrb Hcn2 Jph3 Kcna1 Kcna2 Kcnab2 Kcnc3 Pex5l Ryr2 Scn1a Scn4b Scn8a Slc17a7 Snap25
	..GO:0022839	ion gated channel activity	243	16	2.38	6.72269	0.00017	0	Asic1 Cacnb3 Glrb Hcn2 Jph3 Kcna1 Kcna2 Kcnab2 Kcnc3 Pex5l Ryr2 Scn1a Scn4b Scn8a Slc17a7 Snap25
	.GO:0005216	ion channel activity	310	17	3.03	5.61056	0.00079	0	Asic1 Cacnb3 Glrb Hcn2 Jph3 Kcna1 Kcna2 Kcnab2 Kcnc3 Pex5l Ryr2 Scn1a Scn4b Scn8a Slc17a7 Slc24a2 Snap25
	..GO:0005261	cation channel activity	240	15	2.35	6.38298	0.01182	0.0430969	Asic1 Cacnb3 Hcn2 Jph3 Kcna1 Kcna2 Kcnab2 Kcnc3 Pex5l Ryr2 Scn1a Scn4b Scn8a Slc24a2 Snap25
Ion channel activity	GO:0008324	cation transmembrane transporter activity	466	19	4.56	4.16667	0.02057	0.0585229	Asic1 Atp1a3 Atp2b2 Atp5f1a Cacnb3 Hcn2 Jph3 Kcna1 Kcna2 Kcnab2 Kcnc3 Pex5l Ryr2 Scn1a Scn4b Scn8a Slc17a7 Slc24a2 Snap25
	.GO:0022890	inorganic cation transmembrane transporter activity	435	19	4.25	4.47059	0.01167	0.0430969	Asic1 Atp1a3 Atp2b2 Atp5f1a Cacnb3 Hcn2 Jph3 Kcna1 Kcna2 Kcnab2 Kcnc3 Pex5l Ryr2 Scn1a Scn4b Scn8a Slc17a7 Slc24a2 Snap25
	.GO:0015081	sodium ion transmembrane transporter activity	98	8	0.96	8.33333	0.04781	0.0895747	Asic1 Atp1a3 Hcn2 Scn1a Scn4b Scn8a Slc17a7 Slc24a2
	..GO:0005272	sodium channel activity	33	5	0.32	15.625	0.02714	0.0698448	Asic1 Hcn2 Scn1a Scn4b Scn8a
Enzyme activity	GO:0019900	kinase binding	763	16	7.46	2.14477	0.02458	0.0652169	Ank2 Cacnb3 Dnm1 Dpysl2 Eef1a2 Kif1b Mapk8ip1 Myo5a Nefh Nsf Pfkm Ret Ryr2 Stxbp1 Thy1 Ywhag
Protein binding	GO:0008022	protein C-terminus binding	215	7	2.1	3.33333	0.02955	0.0698448	Atp2b2 Dnm1 Dst Nefl Nsf Pfkm Synj1
Ion channel activity	GO:0015318	inorganic molecular entity transmembrane transporter activity	588	20	5.75	3.47826	0.02825	0.0698448	Asic1 Atp1a3 Atp2b2 Atp5f1a Cacnb3 Glrb Hcn2 Jph3 Kcna1 Kcna2 Kcnab2 Kcnc3 Pex5l Ryr2 Scn1a Scn4b Scn8a Slc17a7 Slc24a2 Snap25
Ion channel binding	GO:0044325	ion channel binding	127	5	1.24	4.03226	0.03151	0.0704407	Ank2 Kcnab2 Scn4b Snap25 Ywhah
Signaling protein binding	GO:0005516	calmodulin binding	144	5	1.41	3.5461	0.04975	0.0965078	Atp2b2 Myh10 Myo5a Ryr2 Sptan1
	Cellular Component:
Axon	GO:0043005	neuron projection	1324	61	11.89	5.13036	1.2e-05	0	Adam22 Aldoc Amigo1 Ank2 Atp1a3 Atp2b2 Clu Cntnap1 Cplx1 Dnm1 Dpysl2 Dst Dync1i1 Eno2 Fkbp4 Gabbr2 Glrb Got1 Hcn2 Kcna1 Kcna2 Kcnab2 Kcnc3 Kif1a Kif1b Kif5a Klc1 Klc2 LOC680121 Map1a Map1b Mapk8ip1 Mt3 Myh10 Myo5a Ncdn Nefh Nefl Nefm Nfasc Nsf Pclo Pcsk2 Pex5l Ret Robo2 Ryr2 Scn1a Scn8a Slc17a7 Snap25 Sptan1 Stxbp1 Sv2c Syn2 Synj1 Syt11 Syt2 Thy1 Tubb4a Vamp1
	.GO:0030424	axon	677	50	6.08	8.22368	3.2e-07	0	Adam22 Aldoc Amigo1 Atp1a3 Clu Cntnap1 Cplx1 Dnm1 Dpysl2 Dst Dync1i1 Eno2 Fkbp4 Got1 Hcn2 Kcna1 Kcna2 Kcnab2 Kcnc3 Kif1a Kif1b Kif5a Klc1 LOC680121 Map1a Map1b Mapk8ip1 Mt3 Myh10 Myo5a Nefh Nefl Nefm Nfasc Pclo Ret Robo2 Scn1a Scn8a Slc17a7 Snap25 Sptan1 Stxbp1 Syn2 Synj1 Syt11 Syt2 Thy1 Tubb4a Vamp1
	..GO:0033267	axon part	458	37	4.11	9.00243	9.9e-08	0	Clu Cntnap1 Cplx1 Dnm1 Dpysl2 Dync1i1 Eno2 Fkbp4 Got1 Kcna1 Kcna2 Kcnab2 Kcnc3 Kif1a Kif1b Kif5a Klc1 LOC680121 Map1b Mapk8ip1 Myh10 Nefl Nfasc Pclo Robo2 Scn1a Scn8a Snap25 Sptan1 Stxbp1 Syn2 Synj1 Syt11 Syt2 Thy1 Tubb4a Vamp1
	...GO:0044304	main axon	76	14	0.68	20.5882	0.00096	0.0121993	Cntnap1 Dnm1 Kcna1 Kcna2 Kcnab2 Kcnc3 Map1b Nfasc Robo2 Scn1a Scn8a Sptan1 Thy1 Tubb4a
Axon/dendrite	GO:0044463	cell projection part	1335	55	11.99	4.58716	1.2e-23	0	Amigo1 Arhgap35 Atp1a3 Atp2b2 Clu Cntnap1 Cplx1 Dnm1 Dpysl2 Dync1i1 Eno2 Fkbp4 Gabbr2 Glrb Got1 Hcn2 Kcna1 Kcna2 Kcnab2 Kcnc3 Kif1a Kif1b Kif5a Klc1 Klc2 LOC680121 Map1a Map1b Mapk8ip1 Mt3 Myh10 Myo5a Ncdn Ndrg4 Nefl Nfasc Nsf Pclo Pcsk2 Pex5l Pfkm Ret Robo2 Scn1a Scn8a Snap25 Sptan1 Stxbp1 Syn2 Synj1 Syt11 Syt2 Thy1 Tubb4a Vamp1
	.GO:0044306	neuron projection terminus	198	16	1.78	8.98876	0.00153	0.0121993	Cplx1 Dpysl2 Got1 Kcna1 Kcna2 Kcnab2 Kcnc3 LOC680121 Pclo Snap25 Stxbp1 Syn2 Synj1 Syt11 Syt2 Vamp1
	.GO:0030425	dendrite	665	33	5.97	5.52764	0.04873	0.0317332	Amigo1 Atp1a3 Atp2b2 Clu Cplx1 Dnm1 Dpysl2 Gabbr2 Glrb Hcn2 Kcna1 Kcna2 Kcnc3 Kif1a Kif1b Kif5a LOC680121 Map1a Map1b Mapk8ip1 Mt3 Myh10 Myo5a Ncdn Nfasc Nsf Pclo Pcsk2 Pex5l Ret Scn8a Syt11 Thy1
Ion channel	GO:1990351	transporter complex	248	17	2.23	7.62332	7.9e-10	0	Amigo1 Atp1a3 Cacnb3 Cntnap1 Glrb Hcn2 Kcna1 Kcna2 Kcnab2 Kcnc3 Micu1 Pex5l Ryr2 Scn1a Scn4b Scn8a Snap25
	.GO:1902495	transmembrane transporter complex	241	17	2.16	7.87037	2.8e-08	0	Amigo1 Atp1a3 Cacnb3 Cntnap1 Glrb Hcn2 Kcna1 Kcna2 Kcnab2 Kcnc3 Micu1 Pex5l Ryr2 Scn1a Scn4b Scn8a Snap25
	..GO:0008076	voltage-gated potassium channel complex	65	8	0.58	13.7931	7.5e-05	0.00874696	Amigo1 Cntnap1 Hcn2 Kcna1 Kcna2 Kcnab2 Kcnc3 Snap25
Synaptic membrane	GO:0099572	postsynaptic specialization	272	16	2.44	6.55738	4.7e-09	0	Ank2 Atp2b2 Clstn3 Dnm1 Dst Epb41l1 Kcnab2 Map1a Map1b Mt3 Nefh Nefm Nsf Pclo Syn2 Syt11
Plasma membrane	GO:0044459	plasma membrane part	1923	39	17.27	2.25825	1.2e-06	0	Amigo1 Ank2 Ap2b1 Asic1 Atp1a3 Atp2b2 Cacnb3 Clstn3 Cntnap1 Dnm1 Dst Eno2 Epb41l1 Faim2 Gabbr2 Glrb Hcn2 Kcna1 Kcna2 Kcnab2 Kcnc3 Myh10 Ndrg4 Pfkm Ret Robo2 Ryr2 Scn1a Scn4b Scn8a Sema3f Slc22a17 Slc24a2 Snap25 Sptan1 Stxbp1 Synj1 Syt11 Thy1
	.GO:0098590	plasma membrane region	890	23	7.99	2.8786	0.00188	0.0121993	Ank2 Atp2b2 Cacnb3 Clstn3 Dnm1 Eno2 Epb41l1 Faim2 Gabbr2 Glrb Hcn2 Kcna1 Kcna2 Kcnc3 Myh10 Ndrg4 Pfkm Robo2 Snap25 Stxbp1 Synj1 Syt11 Thy1
	.GO:0031226	intrinsic component of plasma membrane	895	23	8.04	2.8607	0.00376	0.0121993	Amigo1 Ank2 Asic1 Atp1a3 Atp2b2 Cntnap1 Gabbr2 Glrb Hcn2 Kcna1 Kcna2 Kcnab2 Kcnc3 Ret Scn1a Scn4b Scn8a Sema3f Slc22a17 Slc24a2 Snap25 Syt11 Thy1
	..GO:0005887	integral component of plasma membrane	848	22	7.62	2.88714	0.00242	0.0121993	Amigo1 Ank2 Asic1 Atp1a3 Atp2b2 Cntnap1 Gabbr2 Glrb Hcn2 Kcna1 Kcna2 Kcnab2 Kcnc3 Ret Scn1a Scn4b Scn8a Sema3f Slc22a17 Slc24a2 Snap25 Syt11
	.GO:0098797	plasma membrane protein complex	451	18	4.05	4.44444	0.00072	0.0121993	Amigo1 Ap2b1 Atp1a3 Cacnb3 Cntnap1 Gabbr2 Glrb Hcn2 Kcna1 Kcna2 Kcnab2 Kcnc3 Ret Scn1a Scn4b Scn8a Snap25 Synj1
	.GO:0044298	cell body membrane	28	5	0.25	20	0.00051	0.0121993	Amigo1 Atp2b2 Kcna2 Kcnc3 Thy1
	..GO:0032809	neuronal cell body membrane	27	5	0.24	20.8333	0.00429	0.0121993	Amigo1 Atp2b2 Kcna2 Kcnc3 Thy1
Cytoskeleton	GO:0005856	cytoskeleton	1599	36	14.36	2.50696	1.3e-08	0	Ank2 Arhgap35 Clu Dnm1 Dpysl2 Dst Dync1i1 Epb41l1 Fkbp4 Hsph1 Kcnab2 Kcnc3 Kif1a Kif1b Kif21a Kif5a Klc1 Klc2 Map1a Map1b Mt3 Myh10 Myo5a Nefh Nefl Nefm Pclo Prepl Snap25 Sptan1 Stxbp1 Synj1 Tln2 Tubb4a Tubb4b Usp20
	.GO:0044430	cytoskeletal part	1251	27	11.24	2.40214	5.8e-05	0.00874696	Arhgap35 Dnm1 Dpysl2 Dst Dync1i1 Fkbp4 Hsph1 Kcnab2 Kif1a Kif1b Kif21a Kif5a Klc1 Klc2 Map1a Map1b Mt3 Myh10 Myo5a Nefh Nefl Nefm Sptan1 Synj1 Tubb4a Tubb4b Usp20
	..GO:0099513	polymeric cytoskeletal fiber	475	22	4.27	5.15222	2.9e-05	0.00874696	Dnm1 Dpysl2 Dst Dync1i1 Fkbp4 Hsph1 Kcnab2 Kif1a Kif1b Kif21a Kif5a Klc1 Map1a Map1b Mt3 Myo5a Nefh Nefl Nefm Synj1 Tubb4a Tubb4b
	...GO:0005874	microtubule	321	19	2.88	6.59722	5.6e-06	0	Dnm1 Dpysl2 Dst Dync1i1 Fkbp4 Hsph1 Kcnab2 Kif1a Kif1b Kif21a Kif5a Klc1 Map1a Map1b Mt3 Myo5a Synj1 Tubb4a Tubb4b
	..GO:0005875	microtubule associated complex	118	9	1.06	8.49057	6.2e-06	0	Dync1i1 Kif1a Kif1b Kif21a Kif5a Klc1 Klc2 Map1a Map1b
	.GO:0045111	intermediate filament cytoskeleton	86	5	0.77	6.49351	0.04038	0.0254118	Dst Myo5a Nefh Nefl Nefm
Vesicle	GO:0031982	vesicle	1494	32	13.42	2.3845	1.1e-07	0	Ap2b1 Atp11a Atp6v1b2 Atp8a2 Clu Dnm1 Dst Dync1i1 Kcna1 Kcna2 Kif1a Kif1b Klc1 Lgi3 LOC680121 Mt3 Myo5a Pclo Pcsk2 Pi4ka Ret Ryr2 Slc17a7 Snap25 Stxbp1 Sv2c Syn2 Synj1 Syt11 Syt2 Vamp1 Ywhag
	.GO:0097708	intracellular vesicle	1397	29	12.55	2.31076	2.8e-05	0.00874696	Ap2b1 Atp11a Atp6v1b2 Atp8a2 Clu Dnm1 Dst Dync1i1 Kcna1 Kcna2 Kif1a Kif1b Klc1 Lgi3 Mt3 Myo5a Pclo Pcsk2 Pi4ka Ret Ryr2 Slc17a7 Snap25 Stxbp1 Sv2c Syn2 Syt11 Syt2 Vamp1
	..GO:0031410	cytoplasmic vesicle	1395	29	12.53	2.31445	0.0022	0.0121993	Ap2b1 Atp11a Atp6v1b2 Atp8a2 Clu Dnm1 Dst Dync1i1 Kcna1 Kcna2 Kif1a Kif1b Klc1 Lgi3 Mt3 Myo5a Pclo Pcsk2 Pi4ka Ret Ryr2 Slc17a7 Snap25 Stxbp1 Sv2c Syn2 Syt11 Syt2 Vamp1
	...GO:0099503	secretory vesicle	406	15	3.65	4.10959	0.00804	0.0121993	Clu Dnm1 Kif1a Lgi3 Mt3 Myo5a Pcsk2 Slc17a7 Snap25 Stxbp1 Sv2c Syn2 Syt11 Syt2 Vamp1
	...GO:0030133	transport vesicle	318	14	2.86	4.8951	0.0001	0.00874696	Dnm1 Kif1a Lgi3 Mt3 Myo5a Pclo Pcsk2 Slc17a7 Snap25 Sv2c Syn2 Syt11 Syt2 Vamp1
	....GO:0070382	exocytic vesicle	217	12	1.95	6.15385	0.01289	0.0121993	Dnm1 Kif1a Lgi3 Mt3 Myo5a Slc17a7 Snap25 Sv2c Syn2 Syt11 Syt2 Vamp1
	...GO:0044433	cytoplasmic vesicle part	558	12	5.01	2.39521	0.009	0.0121993	Ap2b1 Kif1b Pcsk2 Pi4ka Ret Ryr2 Slc17a7 Sv2c Syn2 Syt11 Syt2 Vamp1
	.GO:0012506	vesicle membrane	331	10	2.97	3.367	0.02952	0.0227273	Ap2b1 Kif1b Ryr2 Slc17a7 Sv2c Syn2 Synj1 Syt11 Syt2 Vamp1
	..GO:0030658	transport vesicle membrane	134	6	1.2	5	0.03309	0.0227273	Slc17a7 Sv2c Syn2 Syt11 Syt2 Vamp1
Cytoplasm	GO:0048471	perinuclear region of cytoplasm	635	15	5.7	2.63158	0.01108	0.0121993	Ank2 Clu Dst Dync1i1 Fkbp4 Kif5a Map1b Mapk8ip1 Mt3 Pclo Pex5l Snap25 Stxbp1 Synj1 Syt11
Cytoplasm	GO:0099568	cytoplasmic region	431	11	3.87	2.84238	0.01008	0.0121993	Dync1i1 Eno2 Kcnc3 Kif1a Kif1b Kif5a Myh10 Nefl Pclo Sptan1 Tubb4a
	GO:0005929	cilium	424	10	3.81	2.62467	0.01266	0.0121993	Arhgap35 Atp2b2 Kif5a Klc1 Klc2 Map1a Map1b Myo5a Pfkm Tubb4a
	.GO:0044441	ciliary part	321	9	2.88	3.125	0.01171	0.0121993	Arhgap35 Kif5a Klc1 Klc2 Map1a Map1b Myo5a Pfkm Tubb4a
Plasma membrane	GO:0044291	cell-cell contact zone	74	6	0.66	9.09091	0.00194	0.0121993	Ank2 Dst Scn1a Scn4b Sptan1 Tln2
Cytoskeleton	GO:0043292	contractile fiber	181	6	1.63	3.68098	0.01514	0.0121993	Ank2 Dst Ryr2 Scn1a Scn8a Sptan1
	.GO:0044449	contractile fiber part	159	6	1.43	4.1958	0.00477	0.0121993	Ank2 Dst Ryr2 Scn1a Scn8a Sptan1
	GO:0016234	inclusion body	77	5	0.69	7.24638	0.00086	0.0121993	Clu Mt3 Nefh Nefm Trim37
	GO:0042579	microbody	124	5	1.11	4.5045	0.0061	0.0121993	Acsl6 Dnm1 Myo5a Pex5l Trim37
Neuronal cell body	GO:0043025	neuronal cell body	622	33	5.59	5.9034	0.03366	0.0227273	Amigo1 Atp1a3 Atp2b2 Ckmt1 Cplx1 Dpysl2 Eef1a2 Eno2 Fkbp4 Gabbr2 Glrb Hcn2 Kcna1 Kcna2 Kcnc3 Kif1a Kif5a Klc1 Map1a Map1b Myh10 Myo5a Ncdn Nefh Nefm Pclo Pcsk2 Ret Scn1a Scn8a Snap25 Thy1 Tubb4a
	.GO:0043204	perikaryon	138	13	1.24	10.4839	0.00342	0.0121993	Amigo1 Ckmt1 Eno2 Gabbr2 Glrb Kcna1 Kcna2 Kcnc3 Kif5a Map1b Nefh Nefm Pcsk2
Synaptic membrane	GO:0098793	presynapse	400	24	3.59	6.68524	0.02474	0.0185275	Cplx1 Dnm1 Dpysl2 Got1 Kcna1 Kcna2 Kcnab2 Kcnc3 Kif1a Lgi3 LOC680121 Mt3 Myo5a Nsf Pclo Slc17a7 Snap25 Stxbp1 Sv2c Syn2 Synj1 Syt11 Syt2 Vamp1
	.GO:0048786	presynaptic active zone	44	5	0.4	12.5	0.0322	0.0227273	Pclo Slc17a7 Snap25 Stxbp1 Syt11
	GO:0042383	sarcolemma	146	6	1.31	4.58015	0.04024	0.0254118	Ank2 Atp1a3 Cacnb3 Dst Ryr2 Scn1a

## Sheet: D2
	All Genes in Cluster
	Atad3a Bad Brsk1 Chst2 Chtopl1 Cisd1 Dph3 Fgfr1 Herc3 Hspa1b;Hspa1a Htr3a Isl2 Ndufb10 Npr2 Pacsin1 Pigg Pmpca Rhbdd2 Rprm Sf3a1 Sgsm3 Sh3glb2 Sirt5 Ubtf Vapb Wsb2
Category	GO.ID	Term	Annotated	Significant	Expected	Ratio	p-value	FDR	Significant Genes in Term
	Biological Process:
Cell cycle	GO:0051726	regulation of cell cycle	868	7	1.63	4.29448	0.00153	0.061567	Bad Brsk1 Fgfr1 Hspa1b;Hspa1a Npr2 Rprm Sgsm3
Development/differentiation	GO:0048468	cell development	1851	7	3.48	2.01149	0.00158	0.061567	Bad Brsk1 Fgfr1 Hspa1b;Hspa1a Isl2 Npr2 Pacsin1
	.GO:0060284	regulation of cell development	915	7	1.72	4.06977	0.00135	0.061567	Bad Brsk1 Fgfr1 Hspa1b;Hspa1a Isl2 Npr2 Pacsin1
Cellular component organisation	GO:0007005	mitochondrion organization	412	5	0.77	6.49351	0.00346	0.061567	Atad3a Bad Hspa1b;Hspa1a Ndufb10 Pmpca
Intracellular signalling	GO:0038034	signal transduction in absence of ligand	66	3	0.12	25	0.00035	0.061567	Bad Fgfr1 Hspa1b;Hspa1a
Cell death	GO:0097191	extrinsic apoptotic signaling pathway	204	3	0.38	7.89474	0.00297	0.061567	Bad Fgfr1 Hspa1b;Hspa1a
Response to molecule	GO:0045471	response to ethanol	184	3	0.35	8.57143	0.00309	0.061567	Bad Hspa1b;Hspa1a Htr3a
	Molecular Function:
Protein binding	GO:0050839	cell adhesion molecule binding	453	4	0.83	4.81928	0.0096	0	Fgfr1 Hspa1b;Hspa1a Sh3glb2 Vapb
Protein binding	GO:0042802	identical protein binding	1604	7	2.95	2.37288	0.02	0.0743492	Cisd1 Fgfr1 Htr3a Npr2 Pacsin1 Sh3glb2 Vapb
	Cellular Component:
Mitochondria	GO:0005739	mitochondrion	1325	7	2.5	2.8	0.0258	0.0409552	Atad3a Bad Cisd1 Hspa1b;Hspa1a Ndufb10 Pmpca Sirt5
	.GO:0044429	mitochondrial part	738	6	1.39	4.31655	0.0061	0	Atad3a Bad Cisd1 Ndufb10 Pmpca Sirt5
Mitochondria	GO:0031967	organelle envelope	891	6	1.68	3.57143	0.008	0	Atad3a Bad Cisd1 Ndufb10 Pmpca Sirt5
	.GO:0005740	mitochondrial envelope	524	6	0.99	6.06061	0.0114	0	Atad3a Bad Cisd1 Ndufb10 Pmpca Sirt5
	..GO:0031966	mitochondrial membrane	482	6	0.91	6.59341	0.0145	0	Atad3a Bad Cisd1 Ndufb10 Pmpca Sirt5
	.GO:0019866	organelle inner membrane	332	4	0.63	6.34921	0.0063	0	Atad3a Ndufb10 Pmpca Sirt5

## Sheet: D3
	All Genes in Cluster
	AABR07026291.1 AABR07066792.1 Acbd4 Acot2 Adnp2 Adsl Akr7a3 Ap1ar Apol9a Atxn2 Basp1 Bcat2 C1qbp Casz1 Ccar1 Ccdc97 Cdk11b Chmp6 Cnpy2 Cpeb3 Creb3l2 Dcp2 Dennd4b Dkc1 Fam104a Fam149a Fkrp Frmd4b Gatd1 Gpatch8 Hikeshi Hmbs Iffo2;Aldh4a1;... Ift140 Igf1r Itsn2 Kbtbd11 Klhl12 Kmt2b LOC102550026 Maf Mapre3 Mast3 Mipep Mtpap Myorg Nav1 Ndufaf7 Nell1 Nudt16l1 Oxsr1 Pml Ppcs Ppip5k1;Mfap1a Ppp1r37 Prame…
Category	GO.ID	Term	Annotated	Significant	Expected	Ratio	p-value	FDR	Significant Genes in Term
	Biological Process:
RNA processing	GO:0016071	mRNA metabolic process	511	12	3.12	3.84615	0.00077	0.0495661	C1qbp Cdk11b Cpeb3 Dcp2 Dkc1 Mtpap Pspc1 Rbm27 RGD1561590;Sap18 Rnf40 Thoc7 U2af2
	.GO:0050684	regulation of mRNA processing	126	7	0.77	9.09091	0.0001	0	C1qbp Cdk11b Cpeb3 Rbm27 RGD1561590;Sap18 Rnf40 U2af2
Metabolic process	GO:0010605	negative regulation of macromolecule metabolic process	2047	27	12.5	2.16	0.00089	0.0495661	Ap1ar Atxn2 Basp1 C1qbp Ccar1 Chmp6 Cnpy2 Cpeb3 Dcp2 Dkc1 Igf1r Kmt2b Maf Mtpap Nell1 Nudt16l1 Pml Ppp1r37 Pramef8 Prmt2 Pspc1 Ranbp9 RGD1561590;Sap18 Rnf40 Smad2 U2af2 Zfp318
	Molecular Function:
	Cellular Component:

## Sheet: D4
	All Genes in Cluster
	AABR07053136.1 Abca2 Abhd2 AC141969.1 Ache Adgrl1 Amph Ank1 Ankrd52 Ano3 Ap3d1 Apc2 Atp13a2 Atp1a1 Atp2a2 Avil Bsn Cacna1h Cadps Calml4 Caskin1 Clip3 Clstn1 Crip2 Cul7 Dagla Dgkh Disp3 Dok4 Dpp6 Epb41l3 Fam57b Fez1 Frmpd1 Fry Fstl1 Galr1 Glg1 Gnao1 Gtf3c1 Gyg1 Htr3b Impdh1 Kcnab1 Kcnh2 Kcns1 Kcns3 Lingo4 Luzp1 Lzts1 Mapk8ip2 Mapk8ip3 Mycbp2 Nacad Nacc2 Ncoa7 Nfic Ngfr Nptx1 Nrg1 Nrip2 Nrn1 Parm1 …
Category	GO.ID	Term	Annotated	Significant	Expected	Ratio	p-value	FDR	Significant Genes in Term
	Biological Process:
Nervous system development	GO:0031175	neuron projection development	940	17	6.4	2.65625	0.00131	0	Ache Avil Cul7 Epb41l3 Fez1 Fry Gnao1 Lzts1 Mapk8ip2 Mapk8ip3 Mycbp2 Ngfr Nptx1 Nrg1 Nrn1 Rtn4rl1 Sema7a
Transport	GO:0034762	regulation of transmembrane transport	466	14	3.17	4.4164	0.00131	0	Cacna1h Clip3 Dpp6 Htr3b Kcnab1 Kcnh2 Kcns1 Kcns3 Mapk8ip2 Ngfr Pirt Scn10a Scn11a Ubash3b
Neurotransmission	GO:0042391	regulation of membrane potential	389	11	2.65	4.15094	0.00106	0	Atp1a1 Atp2a2 Cacna1h Dpp6 Htr3b Kcnh2 Mapk8ip2 Ngfr Piezo2 Scn10a Scn11a
Ion transport	GO:0071804	cellular potassium ion transport	162	6	1.1	5.45455	0.00113	0	Atp1a1 Dpp6 Kcnab1 Kcnh2 Kcns1 Kcns3
Neurotransmission	GO:0007416	synapse assembly	125	6	0.85	7.05882	0.00129	0	Ache Adgrl1 Bsn Clstn1 Lingo4 Nrg1
	Molecular Function:
Cytoskeletal protein binding	GO:0008092	cytoskeletal protein binding	782	13	5.29	2.45747	0.01328	0.0974822	Ank1 Apc2 Atp1a1 Avil Clip3 Clstn1 Epb41l3 Fez1 Lzts1 Mapk8ip2 Mapk8ip3 Plec Synm
Ion channel activity	GO:0008324	cation transmembrane transporter activity	466	12	3.15	3.80952	0.02846	0.0974822	Atp1a1 Atp2a2 Cacna1h Htr3b Kcnab1 Kcnh2 Kcns1 Kcns3 Piezo2 Scn10a Scn11a Slc36a1
	.GO:0022890	inorganic cation transmembrane transporter activity	435	12	2.94	4.08163	0.01903	0.0974822	Atp1a1 Atp2a2 Cacna1h Htr3b Kcnab1 Kcnh2 Kcns1 Kcns3 Piezo2 Scn10a Scn11a Slc36a1
Ion channel activity	GO:0022803	passive transmembrane transporter activity	336	10	2.27	4.40529	0.03469	0.0974822	Cacna1h Htr3b Kcnab1 Kcnh2 Kcns1 Kcns3 Piezo2 Scn10a Scn11a Tmem150c
	.GO:0022836	gated channel activity	249	10	1.69	5.91716	0.04762	0.0974822	Cacna1h Htr3b Kcnab1 Kcnh2 Kcns1 Kcns3 Piezo2 Scn10a Scn11a Tmem150c
Phospholipid binding	GO:0005543	phospholipid binding	360	6	2.44	2.45902	0.04967	0.0974822	Amph Atp13a2 Cadps Pirt Pitpnm2 Rph3a
	Cellular Component:
Plasma membrane	GO:0005886	plasma membrane	3319	45	21.79	2.06517	2.4e-07	0	Abhd2 Ache Adgrl1 Amph Ank1 Ap3d1 Apc2 Atp1a1 Atp2a2 Bsn Cacna1h Clip3 Clstn1 Dagla Dpp6 Epb41l3 Fez1 Frmpd1 Galr1 Gnao1 Htr3b Kcnab1 Kcnh2 Kcns1 Kcns3 Lzts1 Mapk8ip3 Ngfr Nptx1 Nrg1 Nrn1 Parm1 Piezo2 Pirt Plec Rhobtb2 Rtn4rl1 Scn10a Scn11a Sema7a Slc36a1 Synm Tmem150c Tnk2 Trarg1
	.GO:0044459	plasma membrane part	1923	32	12.63	2.53365	5.3e-07	0	Ache Adgrl1 Amph Ank1 Apc2 Atp1a1 Atp2a2 Bsn Cacna1h Clstn1 Dagla Dpp6 Epb41l3 Galr1 Gnao1 Htr3b Kcnab1 Kcnh2 Kcns1 Kcns3 Lzts1 Mapk8ip3 Ngfr Nrg1 Nrn1 Plec Rtn4rl1 Scn10a Scn11a Sema7a Tmem150c Tnk2
	..GO:0031256	leading edge membrane	150	8	0.98	8.16327	0.00154	0	Ache Amph Ank1 Apc2 Epb41l3 Mapk8ip3 Ngfr Nrg1
	..GO:0031226	intrinsic component of plasma membrane	895	17	5.88	2.89116	0.01652	0.0144548	Adgrl1 Atp1a1 Cacna1h Dpp6 Galr1 Htr3b Kcnab1 Kcnh2 Kcns1 Kcns3 Nrg1 Nrn1 Rtn4rl1 Scn10a Scn11a Sema7a Tmem150c
	...GO:0005887	integral component of plasma membrane	848	16	5.57	2.87253	0.00717	0.00991322	Adgrl1 Atp1a1 Cacna1h Dpp6 Galr1 Htr3b Kcnab1 Kcnh2 Kcns1 Kcns3 Nrg1 Nrn1 Scn10a Scn11a Sema7a Tmem150c
	..GO:0098590	plasma membrane region	890	16	5.84	2.73973	0.0086	0.0144548	Ache Adgrl1 Ank1 Apc2 Atp1a1 Bsn Cacna1h Clstn1 Dagla Epb41l3 Htr3b Lzts1 Mapk8ip3 Ngfr Nrg1 Plec
	...GO:0031253	cell projection membrane	259	7	1.7	4.11765	0.03502	0.0265861	Ache Ank1 Apc2 Epb41l3 Mapk8ip3 Ngfr Nrg1
	....GO:0032589	neuron projection membrane	62	6	0.41	14.6341	0.00152	0	Ache Ank1 Epb41l3 Mapk8ip3 Ngfr Nrg1
	.....GO:0030673	axolemma	21	5	0.14	35.7143	0.00014	0	Ache Ank1 Epb41l3 Mapk8ip3 Nrg1
	..GO:0098797	plasma membrane protein complex	451	14	2.96	4.72973	0.00143	0	Apc2 Atp1a1 Cacna1h Dpp6 Gnao1 Htr3b Kcnab1 Kcnh2 Kcns1 Kcns3 Nrn1 Scn10a Scn11a Tnk2
	.GO:0042383	sarcolemma	146	5	0.96	5.20833	0.04563	0.0265861	Ank1 Atp1a1 Cacna1h Plec Synm
Ion channel	GO:1990351	transporter complex	248	12	1.63	7.36196	2.7e-09	0	Atp1a1 Atp2a2 Cacna1h Dpp6 Htr3b Kcnab1 Kcnh2 Kcns1 Kcns3 Nrn1 Scn10a Scn11a
	.GO:1902495	transmembrane transporter complex	241	12	1.58	7.59494	4.1e-06	0	Atp1a1 Atp2a2 Cacna1h Dpp6 Htr3b Kcnab1 Kcnh2 Kcns1 Kcns3 Nrn1 Scn10a Scn11a
	..GO:0008076	voltage-gated potassium channel complex	65	5	0.43	11.6279	0.00498	0	Dpp6 Kcnab1 Kcnh2 Kcns1 Kcns3
Synaptic membrane	GO:0099572	postsynaptic specialization	272	9	1.79	5.02793	9.9e-05	0	Adgrl1 Atp1a1 Bsn Clstn1 Epb41l3 Lzts1 Mapk8ip2 Ngfr Rnf112
Vesicle	GO:0044433	cytoplasmic vesicle part	558	9	3.66	2.45902	0.00366	0	Abca2 Amph Ap3d1 Cadps Clip3 Parm1 Rph3a Tnk2 Trarg1
Axon	GO:0044463	cell projection part	1335	18	8.77	2.05245	0.00362	0	Ache Adgrl1 Amph Ank1 Ap3d1 Apc2 Bsn Cacna1h Dagla Epb41l3 Fez1 Gnao1 Kcnab1 Lzts1 Mapk8ip3 Ngfr Nrg1 Tnk2
	.GO:0044304	main axon	76	7	0.5	14	0.00198	0	Ache Ank1 Dagla Epb41l3 Kcnab1 Mapk8ip3 Nrg1
Cytoplasm	GO:0005794	Golgi apparatus	1143	16	7.51	2.13049	0.00053	0	Ache Apc2 Atp1a1 Bsn Clip3 Clstn1 Cul7 Fam57b Fez1 Glg1 Kcns3 Mapk8ip3 Ngfr Parm1 Rph3a Syndig1l
Vesicle	GO:0012506	vesicle membrane	331	7	2.17	3.22581	0.026	0.0265861	Amph Atp13a2 Atp2a2 Cadps Rph3a Tnk2 Trarg1
Cytoplasm	GO:0099568	cytoplasmic region	431	7	2.83	2.4735	0.03911	0.0265861	Ank1 Ap3d1 Bsn Crip2 Frmpd1 Fry Kcnab1
Axon	GO:0030424	axon	677	19	4.45	4.26966	0.01833	0.0265861	Ache Adgrl1 Amph Ank1 Ap3d1 Avil Bsn Dagla Epb41l3 Fez1 Htr3b Kcnab1 Mapk8ip3 Mycbp2 Nrg1 Pygb Scn10a Scn11a Tnk2

## Sheet: D5
	All Genes in Cluster
	A2ml1 AABR07002885.1 AABR07022393.1 AABR07027799.1 AABR07051892.1 Aak1 Abca8a Abhd4 Actc1 Adgrg2 Agtpbp1 Akap6 Apc Atp1b1 Atp6v0e2 Bnip3 Bpnt1 Cd164 Cdk14 Cers5 Chchd2 Chodl Clstn2 Cntnap5b Col9a3 Dag1 Dbi Drp2 Eif5a2 Elovl2 Elovl4 Epdr1 Etv1 Evi5 Fam19a2 Fbln5 Folh1 Gabarapl2 Gabrg1 Gdap1 Glrx Gpam Gskip Hmgcs1 Hoxa6 Hsdl2 Htr4 Immp1l Kiaa0408L Kif3a Kifap3 Klhl20 Lancl1 LOC100911516 Lonrf2 Maob…
Category	GO.ID	Term	Annotated	Significant	Expected	Ratio	p-value	FDR	Significant Genes in Term
	Biological Process:
Nervous system development	GO:0022008	neurogenesis	1486	25	12.1	2.06612	0.00294	0.071022	Agtpbp1 Apc Bnip3 Chodl Dag1 Dbi Etv1 Kif3a Mbp Mmd2 Nrxn1 Ntrk2 Pcp4 Plp1 Pls3 Pmp22 Rtn4 S100b Shh Spp1 Stmn3 Syt3 Ttc3 Uhmk1 Usp33
	.GO:0010001	glial cell differentiation	205	7	1.67	4.19162	0.00395	0.071022	Bnip3 Dag1 Ntrk2 Plp1 Rtn4 S100b Shh
	..GO:0048709	oligodendrocyte differentiation	93	6	0.76	7.89474	0.00122	0.0584893	Bnip3 Dag1 Ntrk2 Plp1 Rtn4 Shh
	.GO:0030182	neuron differentiation	1252	22	10.19	2.15898	0.00097	0.0584893	Agtpbp1 Apc Chodl Dag1 Etv1 Kif3a Mbp Mmd2 Nrxn1 Ntrk2 Pcp4 Plp1 Pls3 Pmp22 Rtn4 Shh Spp1 Stmn3 Syt3 Ttc3 Uhmk1 Usp33
	..GO:0031175	neuron projection development	940	18	7.65	2.35294	0.00089	0.0584893	Apc Chodl Dag1 Etv1 Kif3a Mbp Nrxn1 Ntrk2 Pcp4 Plp1 Pmp22 Rtn4 Shh Spp1 Stmn3 Syt3 Uhmk1 Usp33
Metabolic process	GO:0055086	nucleobase-containing small molecule metabolic process	566	11	4.61	2.38612	8e-05	0.0584893	Atp1b1 Dbi Elovl4 Gpam Hmgcs1 Mdh1 Myh6 Myh7 Nppb Oga Pdha1
Biosynthesis	GO:0008610	lipid biosynthetic process	432	9	3.52	2.55682	0.00048	0.0584893	Cers5 Dbi Elovl2 Elovl4 Gpam Hmgcs1 Plp1 Scd2 Serinc1
Nervous system development	GO:0007272	ensheathment of neurons	122	6	0.99	6.06061	0.00044	0.0584893	Dag1 Mbp Plp1 Pmp22 S100b Scd2
Muscle function	GO:0043500	muscle adaptation	108	6	0.88	6.81818	0.00054	0.0584893	Akap6 Dag1 Myh6 Myh7 Nppb Oga
Intracellular signalling	GO:0051896	regulation of protein kinase B signaling	124	6	1.01	5.94059	0.00105	0.0584893	Dag1 Nrxn1 Ntrk2 Rack1 Rtn4 Sfrp5
Metabolic process	GO:0035383	thioester metabolic process	67	5	0.55	9.09091	0.00016	0.0584893	Dbi Elovl4 Gpam Hmgcs1 Pdha1
	.GO:0006637	acyl-CoA metabolic process	67	5	0.55	9.09091	0.00097	0.0584893	Dbi Elovl4 Gpam Hmgcs1 Pdha1
Metabolic process	GO:0072521	purine-containing compound metabolic process	430	10	3.5	2.85714	0.00148	0.0653429	Atp1b1 Dbi Elovl4 Gpam Hmgcs1 Myh6 Myh7 Nppb Oga Pdha1
Secretion	GO:1903530	regulation of secretion by cell	636	13	5.18	2.50965	0.00294	0.071022	Glrx Gpam Maob Mbp Nrxn1 Ntrk2 Oga Pcp4 Rtn4 Selenot Spp1 Syt3 Vsnl1
Development/differentiation	GO:0007517	muscle organ development	318	9	2.59	3.4749	0.00253	0.071022	Actc1 Akap6 Apc Cd164 Etv1 Myh6 Myh7 S100b Shh
Cellular component organisation	GO:0048284	organelle fusion	120	5	0.98	5.10204	0.00244	0.071022	Bnip3 Gdap1 Rab39a Stx12 Syt3
Protein complex disassembly	GO:0032984	protein-containing complex disassembly	187	5	1.52	3.28947	0.00311	0.071022	Apc Bnip3 Eif5a2 Oga Stmn3
Development/differentiation	GO:0045995	regulation of embryonic development	95	5	0.77	6.49351	0.00441	0.071022	Dag1 Mbp Rack1 Sfrp5 Shh
Response to molecule	GO:0010035	response to inorganic substance	620	15	5.05	2.9703	0.00376	0.071022	Bnip3 Fbln5 Glrx Gpam Hmgcs1 Maob Mbp Nppb Nrxn1 Pdgfd Rack1 Selenow Shh Syt3 Tfrc
Homeostasis	GO:0019725	cellular homeostasis	759	14	6.18	2.26537	0.00284	0.071022	Akap6 Apc Atp1b1 Bnip3 Dbi Glrx Nrxn1 Oga Rab39a Rack1 Selenot Tfrc Ube2k Vsnl1
Metabolic process	GO:0019637	organophosphate metabolic process	829	14	6.75	2.07407	0.00374	0.071022	Atp1b1 Bpnt1 Dbi Elovl4 Gpam Hmgcs1 Mdh1 Mtmr7 Myh6 Myh7 Nppb Oga Pdha1 Serinc1
Development/differentiation	GO:0032989	cellular component morphogenesis	1013	17	8.25	2.06061	0.0046	0.0839198	Actc1 Apc Chodl Dag1 Etv1 Kif3a Mbp Myh6 Ntrk2 Pmp22 Rtn4 S100b Shh Spp1 Syt3 Ttc3 Usp33
Transport	GO:0051050	positive regulation of transport	868	16	7.07	2.26308	0.00464	0.0839198	Akap6 Atp1b1 Dbi Glrx Kif3a Mbp Nppb Oga Pcp4 Rack1 Rtn4 Selenot Shh Spp1 Syt3 Vsnl1
Cell communication	GO:0007267	cell-cell signaling	1157	20	9.42	2.12314	0.00592	0.0935559	Apc Cdk14 Clstn2 Dbi Gabrg1 Glrx Gskip Htr4 Myh6 Nrxn1 Ntrk2 Oga Rack1 S100b Selenot Sfrp5 Shh Spp1 Syt3 Vsnl1
	Molecular Function:
Calcium ion binding	GO:0005509	calcium ion binding	486	14	3.94	3.5533	4.7e-05	0	Clstn2 Cntnap5b Dag1 Epdr1 Fbln5 Ncald Nrxn1 Pcp4 Pls3 S100b Shh Syt3 Tmprss5 Vsnl1
Cytoskeletal protein binding	GO:0008092	cytoskeletal protein binding	782	14	6.34	2.2082	0.0104	0.0495661	Actc1 Agtpbp1 Apc Dag1 Kif3a Kifap3 Klhl20 Myh6 Myh7 Ncald Pls3 Reep1 S100b Stmn3
Enzyme activity	GO:0016746	transferase activity, transferring acyl groups	205	6	1.66	3.61446	0.0107	0.0495661	Cers5 Elovl2 Elovl4 Gpam Hmgcs1 Oga
	Cellular Component:
Cytoplasm	GO:0031984	organelle subcompartment	1079	18	8.63	2.08575	0.00064	0.0718282	Akap6 Clstn2 Elovl2 Elovl4 Gabarapl2 Klhl20 Ntrk2 Pja2 Rab39a Reep1 RGD735065 Rtn3 Rtn4 Scd2 Scoc Selenot Serinc1 Stx12
Cytoplasm	GO:0048471	perinuclear region of cytoplasm	635	13	5.08	2.55906	0.01447	0.0718282	Akap6 Apc Chodl Dbi Klhl20 Mmd2 Nppb Rack1 S100b Spp1 Stmn3 Tfrc Usp33
Cytoplasm	GO:0044432	endoplasmic reticulum part	736	12	5.89	2.03735	0.01673	0.0718282	Akap6 Clstn2 Dbi Elovl2 Elovl4 Pja2 Reep1 Rtn3 Rtn4 Scd2 Selenot Serinc1
Cytoplasm	GO:0042175	nuclear outer membrane-endoplasmic reticulum membrane network	663	11	5.3	2.07547	0.01735	0.0718282	Akap6 Clstn2 Elovl2 Elovl4 Pja2 Reep1 Rtn3 Rtn4 Scd2 Selenot Serinc1
Cytoplasm	GO:0044431	Golgi apparatus part	581	10	4.65	2.15054	0.02049	0.0718282	Clstn2 Gabarapl2 Klhl20 Ntrk2 Pja2 Rab39a RGD735065 Rtn3 Scoc Stx12
Synaptic membrane	GO:0099572	postsynaptic specialization	272	6	2.18	2.75229	0.02045	0.0718282	Bnip3 Clstn2 Drp2 Ntrk2 Pja2 Rtn4
